# Supplementary material for: Honey bee colony loss linked to parasites, pesticides and extreme weather across the United States
Source: Sci Rep. 2022 Dec 1;12:20787. doi: 10.1038/s41598-022-24946-4 (PMC9714769; doi:10.1038/s41598-022-24946-4)
Supplement: Supplementary file 2 — Supplementary Information 2. [file 41598_2022_24946_MOESM2_ESM.csv]

state	year	region	period	num_colonies_init	num_max_colonies	num_lost_colonies	num_added_colonies	num_renovated_colonies	varroa_mites	other_pests_parasites	diseases	pesticides	other	unknown	mean.tmin	sd.tmin	norm.tmin	ent.tmin	skew.tmin	kurt.tmin	alpha.geom.tmin	mean.tmax	sd.tmax	norm.tmax	ent.tmax	skew.tmax	kurt.tmax	alpha.geom.tmax	mean.prec	sd.prec	norm.prec	ent.prec	skew.prec	kurt.prec	alpha.geom.prec	green.urban
Alabama	2015	Southeast	2	7500	7500	860	1900	680	16.7	42.5	NA	2.3	3.2	4.1	16.2805078609278	4.58029322347549	13883.2789738528	6.00375247192837	-0.615766506868792	2.61788037840304	1.74401487184183	28.2719024065071	4.04900911378627	23444.8309383351	5.94737779890348	-0.488366265201716	2.88149820243512	4.98647071318429	4.36767733951751	9.39103288691517	8501.94448620083	2.36181974254527	4.11533888095432	35.7691347135269	0.460491889784892	11.506924879892
Alabama	2015	Southeast	1	7000	7000	1800	2800	250	10	5.4	NA	2.2	9.1	9.4	2.18958426036857	6.69013379977459	5746.65107694443	6.11048505365526	0.283849784253186	2.47931485243019	1.35319486564876	14.6162812652955	6.8909591811155	13191.8171836483	6.17112244600872	-0.106278988166888	2.35235047776399	1.56882981690948	3.6376972760357	9.00724718781065	7930.21872720844	2.47091384041179	3.86497331495956	21.8873614653401	0.803262359470934	11.506924879892
Alabama	2015	Southeast	4	8000	8000	610	80	60	3.1	6.4	0.2	0.2	2.8	1.9	9.7327950388551	6.23742596766202	9541.41656881672	6.23346499053196	-0.308064114905318	2.19927972674295	1.18602513530173	21.5953546907087	4.81657698458166	18262.4416856173	6.01392981834956	-0.406855549652881	2.87915672560786	2.49344945656017	5.99799765141991	15.597677057206	13793.1436738065	2.15480559521835	4.4052085479275	30.8003304604512	0.990931835240723	11.506924879892
Alabama	2015	Southeast	3	8500	9000	1400	160	260	63.1	70.6	NA	2.6	2.2	17.7	20.0719132505104	3.11601197284991	16765.4971028488	5.7068652665286	-1.27836853472553	4.7843176116335	4.31242017047757	31.6669899269086	3.20244655197162	26270.7651171907	5.98744200360729	-0.761089779881341	3.04471506375011	7.60413619246815	3.56726707819619	8.60868305534463	7691.35971352295	2.38113539020823	5.02567415159233	47.8639193681653	0.662634530757238	11.506924879892
Alabama	2016	Southeast	2	8000	8000	930	1200	690	9.6	8.2	0.3	1.7	4.8	5.4	15.1819602781746	5.10231064479921	13147.6598391531	6.09147037250684	-0.449933654957661	2.23820028596735	1.37280551095444	28.0682571529589	4.59305397728812	23347.3108694285	6.08309082944392	-0.360326518744937	2.39097209790788	4.04502765394487	3.50866293151587	9.73663345648574	8495.78513619055	2.13718904962475	4.71269268790167	32.831331757533	1.63892039592825	11.500790842845
Alabama	2016	Southeast	3	8000	8000	1200	440	50	11.7	42	NA	3.8	3.2	13.8	21.1743958793537	2.38104942707337	17587.1738047291	5.4644912193811	-2.08900975307336	10.1557336803902	7.24522817177225	33.0819317629182	1.86636478200054	27348.7415712875	5.51871134482973	-1.24546038214646	6.3141721105927	16.1285999869148	3.35415279769477	7.27265858307346	6610.39034623042	2.45270340145808	3.98734133517415	29.1419902805494	0.56898112412452	11.500790842845
Alabama	2016	Southeast	4	7000	7000	610	50	10	12.3	9.9	0.2	2.4	6.7	3.3	7.26776625822281	6.23970935028564	7906.23570594172	6.2378849771397	-0.160868042996733	2.07298007347322	1.11324904480359	22.3981554260032	6.92486197985394	19350.4940907885	6.15639218149695	-0.652761831380436	2.72043652608952	1.53779028715095	2.17020539036502	8.4426820727157	7194.99627655511	1.23311048844623	6.17865995446775	54.6005489459553	-1.15862740783329	11.500790842845
Alabama	2016	Southeast	1	7500	7500	1700	2100	90	24.2	22	4.3	8.1	2.4	11.3	3.79247075249256	6.4321959207574	6129.55167218109	6.17623239796787	0.382747278001432	2.21005646556033	1.12732918628722	16.4293622107824	6.25691032806126	14431.5716168532	6.11849954428289	-0.169826417444384	2.31595270770554	1.47284303992937	4.42203144611819	11.6174745349361	10204.1163902476	2.18745023013976	3.59346081507791	18.0650497989947	6.9377988639204	11.500790842845
Alabama	2017	Southeast	2	6500	6500	440	1200	500	17.9	13.6	0	4.2	9.4	5.3	15.6613129119889	4.78562967525281	13442.9802981444	6.05369963761557	-0.553026141536439	2.69405656733845	1.53238964443966	27.7025408870437	3.44108253261228	22915.4140443874	5.7490306413968	-1.53446034989844	6.25044459778553	5.97747139193174	6.33923485211805	13.6843104657353	12380.0487276502	2.72133506567363	3.40081341715374	18.4683297841749	0.394701565460832	11.5092690545747
Alabama	2017	Southeast	4	7500	7500	990	550	500	22.3	10.1	8.8	9.5	1.7	5.2	7.11766206167368	7.44653711096032	8502.34231606589	6.29682576548201	0.243175606959692	2.13385687147361	1.00362648801329	19.6341664885541	6.9637385412133	17194.8482077939	6.24339625989826	-0.361907195850036	2.5062868649936	1.40297133993367	3.202145894004	10.2464732646683	8860.64276559032	1.75326057954374	6.36578168812709	61.7758672920861	-16.4310645890247	11.5092690545747
Alabama	2017	Southeast	3	7000	9500	900	690	530	69.5	22.1	0	35.4	7.5	3.9	20.0632829385877	3.00806386133905	16745.0156888666	5.76432494522222	-1.20570471742181	4.21207949186729	4.62192725912821	30.8814556617562	3.06135550651431	25614.0202456319	5.68195419350094	-1.85285343510733	7.92223926117193	8.64356935182891	4.44963377128561	10.2899397799448	9253.22011511776	2.57247208805175	3.98109901049356	24.88058936201	0.539757579533497	11.5092690545747
Alabama	2017	Southeast	1	7000	7000	1600	570	740	19.9	9.8	0.2	3.2	6.7	9.3	6.15471661203701	6.40011018626447	7248.73606894928	6.10641904688719	-0.303359378514761	2.40241430998405	1.42531681936433	19.0582942729718	6.42622230423672	16419.1632837407	6.04425255532471	-0.798657553372322	3.33567548291973	1.82487289815895	5.03192656637704	12.7510531814248	11190.7201938982	2.20601844978139	4.43814731764354	32.2997562488736	0.680458942191279	11.5092690545747
Alabama	2018	Southeast	3	8500	8500	1700	1600	1300	77.5	69.4	0.7	14.6	7.8	6.8	21.3055069268626	1.48527224693852	17627.9202001796	5.41507039013876	-1.05129332024772	5.15080121648307	13.1254570577494	31.9955717483683	2.09080649450559	26464.9822077997	5.640100943816	-1.20558737882997	5.50713018026216	14.0735092702843	4.71378827177616	9.87403912955911	9030.9429340887	2.80534627620605	4.53066042528928	42.1867864771883	0.45264900096363	11.5518966125371
Alabama	2018	Southeast	2	7000	8500	650	1700	710	25.2	27.3	1.3	14.4	9.4	2.1	15.1960766804101	6.34179795037101	13516.9682313978	6.10187660784338	-0.675552120100638	2.3526526342032	1.26625968299206	27.9773308526388	5.21547477112586	23361.8673921544	5.9017189546953	-1.10461119546211	3.98487900560233	3.07851076424088	4.92986771869242	12.3158076145016	10889.7511145302	2.48838705032473	4.79013740976047	35.7970074055474	0.492611458258347	11.5518966125371
Alabama	2018	Southeast	1	7500	7500	820	1200	1500	29.2	30.2	1.9	14.9	8.6	4.5	3.77861290596299	7.85591982985843	7116.58164386534	6.21897955327845	-0.0869852601363843	2.15845753644084	1.13180225090685	16.423513550833	7.23903068099593	14652.2032463066	6.08466731482646	-0.621474553297103	2.96884329371794	1.88763701089156	4.08166194582982	9.58287158189754	8503.17566346575	2.60788453699493	3.6153790390685	19.4562566857547	0.633644833914694	11.5518966125371
Alabama	2018	Southeast	4	6500	6500	830	210	1300	20.6	20.5	1.3	1.5	3.4	7.5	7.41984548950046	7.27044712309033	8574.2115621496	6.2554603194062	0.330659713798207	2.16560697433938	1.06171730339492	18.7452022559192	7.39820941571248	16633.4183643553	6.28624668921024	0.102724515128791	2.26020794582024	1.2340390803168	5.44108657204363	13.9905183955883	12390.1150835154	2.45034739410345	4.85282896260632	35.3843116342922	0.55576227852819	11.5518966125371
Alabama	2019	Southeast	4	6000	6000	660	240	70	46.7	26.7	0.6	4.9	9	11.3	7.26209822832216	7.00074335811643	8325.69031841249	6.17534834793785	0.300446173812161	2.25827539254457	1.25455457502976	19.9255564045569	7.06235147893598	17448.7301059043	6.03170251959458	0.319062717756851	3.21317613463872	2.16792477000493	4.90483354201406	12.2495291193968	10890.9553468959	2.23937753677931	4.58871176479315	34.2714270962495	0.552251974062986	11.2084811536913
Alabama	2019	Southeast	1	5500	5500	650	800	200	27.2	22.7	1.8	0.3	3.1	9	5.00210190852443	6.12629008236205	6456.62800703902	6.19829338445187	0.278748735114922	2.30808855322552	1.16844380590895	16.9141668544704	5.86222419484311	14613.9320184832	6.1435563656889	-0.410021271447418	2.53786602258853	1.53072827891277	4.65776754266833	10.8720887043539	9655.79160960716	2.3726170328368	3.66871214465152	23.7181230343209	0.652713106736373	11.2084811536913
Alabama	2019	Southeast	3	7000	7000	990	160	330	30.6	24.6	2.9	0.2	9.7	6.4	20.567145630979	2.2943256080094	17081.1057928025	5.66373241783319	-0.935038336190705	3.73910721462735	7.1247087804469	33.1745771451729	2.21759986549646	27442.898969888	5.7502824793516	-0.802334432430791	4.70790027407636	13.4761822368542	3.00882920904537	7.67319143345918	6802.83467903192	2.16202075821668	4.55132341076459	34.7607855939274	0.997435260473267	11.2084811536913
Alabama	2019	Southeast	2	NA	NA	NA	NA	NA	NA	NA	NA	NA	NA	NA	15.8023744676044	5.31707543369447	13686.5791971085	6.05533301857511	-0.886923438200348	3.19053518081844	1.58303991950724	28.3401841719228	4.71945132998029	23584.451448119	5.94938796522055	-1.01345239350973	4.25822019442484	3.9209543876285	4.34976145147117	10.3978006871247	9252.18075629417	2.37723692570203	3.77480695198943	22.4469428489028	0.692817457238251	11.2084811536913
Alabama	2020	Southeast	1	5500	7000	410	1900	780	12.4	3.4	0	0.1	1.7	4.3	6.45811714243124	6.76059339104113	7674.86638582637	6.21679891958953	0.126254120266486	1.82975013688983	0.935784034999435	18.0171030353675	6.14319098165256	15626.0856949095	6.00964692655244	-0.0596117340227229	2.57001228912711	2.14866485872708	6.6795560301842	14.1696008224283	12859.2305750181	3.03428970809674	3.36017721388434	17.2157280070515	0.390488188148963	11.1735517268643
Alabama	2020	Southeast	4	17000	17000	1100	750	60	50.8	43.2	15.4	2	2.3	16.9	7.03487012897908	7.40076253350669	8427.84543524649	6.28563121191761	0.215120306986296	2.12741352132602	1.08685905358744	20.2100418342612	6.23418042102744	17456.6581662816	6.08005176472965	-0.617543328148005	2.82939285015505	1.82099676427127	3.34583682903314	9.74763157243987	8506.30199432388	1.84237960775139	4.08603628499165	23.3451217485067	-2.06490525237226	11.1735517268643
Alabama	2020	Southeast	2	8500	8500	4100	4700	2600	28.5	18	1.6	7.7	7.9	9.5	14.3336671359943	5.76787765186445	12683.2277918503	6.15473526627153	-0.390245215614435	2.18192729511586	1.2447318394875	26.805961365387	4.45286962817994	22306.191178527	6.08288407880145	-0.734762578568747	2.96762108173751	4.02905156668864	4.78233070527943	12.8146560657572	11228.0335641561	2.39991396208382	5.54233266933716	45.6691324609548	0.562580477322331	11.1735517268643
Alabama	2020	Southeast	3	9000	19000	3700	1800	990	64.9	29.1	0	12	5.4	11.7	20.6217087991532	2.82917853124312	17180.2824035324	5.55068062291209	-1.79867642674649	7.21697362025511	5.32555835429244	31.0816489163279	3.33739909588878	25801.7852030572	5.81234544079506	-1.45687158548372	4.93554538173611	8.36329574984679	5.07322788857387	13.6280571722901	12002.5052656387	2.32013526423788	8.32571380135385	120.844628176529	0.466767749537449	11.1735517268643
Alabama	2021	Southeast	4	9000	9000	1100	360	10	60.8	44.7	3.5	6.8	2.5	1.4	8.07355680681571	6.66665781172984	8642.00233370546	6.27567228501737	0.201989325956139	1.90224121577206	0.856477033921647	21.0437614184658	5.45688008051026	17943.6708587911	6.15705041390892	-0.422198024306436	2.57737462995182	2.36969616597837	3.04721407554173	9.15016757871854	7960.19125821827	1.83582052183699	6.45340624527194	74.0742070130191	5.00081748934723	9.96728749475101
Alabama	2021	Southeast	1	10000	10000	1100	670	200	52.2	30.3	0	NA	3.1	4	3.99389487807889	6.48011450240343	6214.18730393032	6.10651582671068	0.451396923900264	2.59138231248827	1.39681106863958	16.2532094395374	7.01634687943948	14452.0820436296	6.13110943880044	-0.368747317232387	2.46412677962637	1.59199367861292	4.73856531558285	10.9373715815342	9730.8356232985	2.6699073077506	4.19288108931179	28.0289746013885	0.455652826897032	9.96728749475101
Alabama	2021	Southeast	2	9500	9500	2700	3400	930	55.2	35	0.5	2.1	5.8	7.4	14.355953560466	5.80103024956532	12710.3726248691	6.10275740563696	-0.622295557880387	2.64836743776498	1.33452209895312	26.7008412834136	4.44739805812849	22220.3320816429	5.96131512573644	-0.846153497564726	3.64479921910731	3.89899549164057	5.53504661762683	13.6103890743375	12061.1462673509	2.36904411547845	3.99410838871637	25.1431185690208	0.598640250084016	9.96728749475101
Alabama	2021	Southeast	3	9500	9500	1400	950	280	37.4	25.9	0.9	11	16.3	1.9	20.2832460147116	3.11113635667078	16937.2738308393	5.42766947719872	-1.86156601477534	6.12651895799159	4.77169587251398	30.4362551118394	2.67851271562175	25218.7131135614	5.94222892959497	-0.663627618753403	3.36459396783805	9.98680111808554	6.01569870835341	12.2482780710833	11263.0616165735	3.18479539676581	3.93725157516258	25.118036103475	0.39892397511906	9.96728749475101
Arizona	2015	Southwest	2	33000	33000	5500	19500	7000	8.4	32.1	0.5	20.1	28.2	0.3	10.9195650594967	7.1725834179898	16089.5655979831	6.88589799217181	0.198575315022106	2.61246801184825	1.70010932840386	27.0339330337987	7.72488196534473	34626.0024592494	6.85407517026808	0.0135568258621055	2.51095161295128	1.91982293376969	0.613172409440399	2.31183943191479	2945.57025996858	1.30421861625326	6.38486348601094	61.0182745566521	-1.89933143150815	42.8213834869687
Arizona	2015	Southwest	1	35000	35000	4600	3400	2100	26.9	20.5	0.1	NA	1.8	3.1	3.00945761301163	5.95151102705008	8168.06444902914	6.74249097341613	-0.186353732360867	2.86097635016833	2.00140603558038	17.5740375209438	7.09603518821294	23212.313347261	6.7739748028861	-0.307906192519487	2.93591060821999	2.13787383188949	1.01063546732777	3.54076118036628	4509.76217671599	1.48424225662317	5.67406940541879	47.0277583192037	-1.42371729833797	42.8213834869687
Arizona	2015	Southwest	4	36000	39000	12000	3000	16000	50.1	1.7	1.1	3.5	0.5	15.5	3.60817370955128	7.96409909946185	10826.7798515261	6.94366750328475	0.173773579559978	2.57431623573673	1.60145056496943	17.6349369624399	8.41913154374185	24198.1383354344	6.81606568187044	0.0461517878976829	2.55784363480119	1.94797742123723	0.920814933689737	2.75938309518533	3602.14721277165	1.74900774272513	4.82774803063318	35.0965228954402	-1.29991652338808	42.8213834869687
Arizona	2015	Southwest	3	40000	40000	6000	4300	15500	53.5	24.8	5.4	17.3	7.6	5.1	18.2676695294909	5.41471390038939	23593.4803364501	6.85895761027918	0.120792521110107	2.18135047172339	1.63572471573091	32.6001657767776	5.08866170227231	40857.3143098975	6.72039432629644	-0.0776062696631262	2.60437515466415	4.18673538295049	1.42129414151952	3.73852792589595	4952.64585768828	2.31403386433084	5.33154020141433	50.2527877429161	1.72997916650004	42.8213834869687
Arizona	2016	Southwest	2	22000	23000	3700	14000	1600	26.8	47.5	17.2	12	17.4	3.5	11.352099157116	7.30384603401034	16624.2863253508	6.83338241741596	0.206230587697908	2.50458213722725	1.82137623157279	27.7304033195916	8.01144179105874	35547.8393789609	6.85671785237936	-0.0981982148071474	2.47974602291046	1.72518435356567	0.470194603159124	1.76108128617814	2244.81801278789	1.1121200704489	6.93024170106094	94.9718913452999	-2.19693751590764	42.7669313524487
Arizona	2016	Southwest	4	29000	31000	6500	4600	3100	98.8	15.5	2.3	6.5	4.3	3.2	5.19066244634256	7.16043218041587	10951.3311808386	6.907622774436	-0.0939100824071639	2.58503029486559	1.72207144088273	19.7318140534882	8.15147542692386	26436.5939928653	6.92553469465495	-0.169400338807086	2.42373731914707	1.83766705143082	0.937479706747707	3.30614423821938	4255.37151260791	1.40797287627829	5.42863944699493	43.0483008348641	-1.52314156692325	42.7669313524487
Arizona	2016	Southwest	3	30000	32000	6000	3200	2600	41.7	1	0.9	13.5	13.4	8.9	17.5427587655856	6.00496266054626	22960.4598226264	6.90277158693356	0.0402046175475631	2.53644385447388	1.67168443963649	32.323722235711	5.86220865321594	40679.095064445	6.74969819427329	-0.195678285846384	2.70311411226544	3.41027903067738	1.46601923997593	3.76628133688185	5004.60663708407	2.15598683946797	5.22592936934831	52.0822382957651	1.50537002992566	42.7669313524487
Arizona	2016	Southwest	1	30000	30000	4700	3500	150	33.8	2.8	0	7.7	6.5	7.2	1.23682877013979	6.11419847625333	7682.41162722201	6.78466414160193	-0.235662175920234	2.71447754558151	2.00300896211913	17.060715705362	7.63256514213478	23017.791212453	6.89930367453361	-0.261138403225425	2.44529614757122	1.752186403919	0.532071837762841	2.54080903395992	3196.98732445689	0.870789335940332	7.1289099428844	68.1259596050436	-2.68637513283489	42.7669313524487
Arizona	2017	Southwest	4	27000	30000	6500	1300	1100	61.6	4.2	2.3	1.6	4.1	0.1	5.14151077479899	6.74509363176938	10502.2381501269	6.88288300717648	-0.172286690976881	2.48371424827405	1.65674234495425	21.7424774445231	7.06039128415518	28307.4572069654	6.86506720851405	-0.202673233516529	2.7093079387683	2.07672033240285	0.0409167496913137	0.439836052952982	546.996364231193	0.212702323838	16.0940237669309	348.958558295249	-21.7011782403009	43.2153431770005
Arizona	2017	Southwest	3	26000	26000	4100	5000	3200	19.8	0.4	0.5	1.1	12.4	6.3	17.7644931734039	6.02765123818681	23229.4162189983	6.82485979836455	-0.163482349701	2.88363395834808	1.96731021419061	32.7007976512199	5.65875941434457	41094.9078963203	6.69430800373484	-0.274457866538801	2.88690308254804	3.53106187088739	1.26667103311628	3.32903971573553	4410.63692506567	2.37913227664294	4.90811636091028	39.1546366533792	2.24791000576679	43.2153431770005
Arizona	2017	Southwest	2	22000	22000	2600	12500	3000	58.4	15.9	19.7	12.4	20.4	0.7	11.2435418114822	7.31340739589844	16518.4300067351	6.89633367228994	0.116809302770122	2.53107396020369	1.61898345749447	28.6716349819435	7.9390406779357	36638.9796645394	6.84789489751893	-0.181573186716828	2.67907417389981	1.92243189197519	0.168014506531504	0.934792007986594	1169.68301856202	0.686333483576583	9.4744627303878	131.529872829254	-5.41853272324507	43.2153431770005
Arizona	2017	Southwest	1	31000	32000	6000	2900	0	35.6	2	3.8	1.7	6.5	2.1	2.63608156307252	5.76197418045799	7760.48194205619	6.66060048775143	-0.155536192392194	3.03929201403452	2.40191451195169	16.2075082571375	7.75704425125499	22006.6402390667	6.89789305838481	0.0627072064948666	2.48316344492196	1.65264728665971	1.08318166245537	3.63578495185867	4646.36854355875	1.74760740563492	6.30475392448185	60.2502146969237	-1.23881202330538	43.2153431770005
Arizona	2018	Southwest	4	26000	27000	5000	2200	330	20.6	8.3	3.1	NA	7.1	3	3.59375285876838	7.04873393671928	9797.35125487053	6.79561662963138	0.0785994071100432	2.74542484570043	2.07001520630516	17.2477349516316	6.99661772207022	23048.0803227825	6.69652844582057	-0.175432088578054	2.79691511682573	2.2280460477036	1.05012288928739	3.67471946853687	4732.52508512787	1.64503870450139	6.70796568397857	68.3068976660093	-1.30506989781242	43.6359214156188
Arizona	2018	Southwest	1	25000	26000	6000	810	230	36.3	4.3	4.6	15.3	7.9	4.2	1.31880553520765	6.09392767391975	7636.3559976019	6.72602040989455	-0.156497580123242	2.5648954749746	1.97145474213755	16.6958515016869	6.28573132656131	21849.5382527868	6.74166151190101	-0.230549947784384	2.59855408365301	2.09539274413616	0.567676380503872	2.48308211367742	3119.63433069821	1.06846034483569	7.30511628981483	80.1362392028802	-2.24313887853884	43.6359214156188
Arizona	2018	Southwest	3	31000	31000	8000	3200	3100	52.5	2.3	4.5	3.8	15	27.6	18.8019006151645	5.61690830032049	24298.9472249282	6.73431108015578	0.0459728462586516	2.50337692560272	1.84694590474265	33.9378416731117	4.95718584566339	42470.8597341152	6.64951434681473	-0.0876692821382931	2.65567223116651	4.50021000350849	1.27920983253823	3.33180786975818	4419.38220883538	2.25829937557923	4.8192876297854	39.3961916131075	2.40233101744729	43.6359214156188
Arizona	2018	Southwest	2	19000	19500	2600	14000	2100	73.8	7.2	32.8	0.8	14.3	4.1	12.0982632872978	6.62060047435991	16984.5876845005	6.82444267532002	-0.194388084761074	2.56793103634027	1.80600929967927	29.8012599828568	6.66880086632816	37609.2193448627	6.66933541117835	-0.475164540058806	3.03107303304044	2.52301622423261	0.145783463705929	1.03666014254453	1289.25290645003	0.415893411601754	10.6717383969791	152.388281892027	-7.58798885148608	43.6359214156188
Arizona	2019	Southwest	3	26000	30000	2000	5500	3800	29	9.9	2.7	11.4	13.2	0.6	18.4857082548693	5.75903113377578	23975.8107050206	6.7719864970068	-0.0403835011425131	2.52107446350186	2.0270572749114	34.0323033327047	5.50688760182689	42690.0350068153	6.70320281237482	-0.367732236357887	2.95443048021529	3.85325534766691	0.833036053284283	3.13337147999624	4014.80513335115	1.62952724676933	8.78992453599391	121.888685862305	-1.45424200528369	42.0700492844733
Arizona	2019	Southwest	4	34000	36000	7000	300	300	53.9	1.5	0.4	23.3	4	2.9	3.34648914788327	6.82469230232694	9412.26297524032	6.83304426715764	-0.0727133639856624	2.64027570305503	1.85132653268998	18.1349844418387	8.39406761069243	24745.312511042	6.96818816733063	-0.181583897875319	2.36309941075461	1.61203461555562	1.27129356748126	4.64506452295799	5963.47222937986	1.44197510714976	6.09666227816379	52.4722305689968	-1.31035963018149	42.0700492844733
Arizona	2019	Southwest	2	NA	NA	NA	NA	NA	NA	NA	NA	NA	NA	NA	10.0956799322695	6.38726530589563	14712.6755091414	6.80377488878285	0.152060473582263	2.47101877713663	1.84227206444598	26.5435984738011	7.38607332442275	33931.5482347748	6.80580782522449	-0.194351654277995	2.59167882601577	2.06919140092146	0.345146604759146	1.39952260351561	1775.21137915778	1.11732956704639	6.76534086365053	67.6786120585317	-2.80398028976109	42.0700492844733
Arizona	2019	Southwest	1	22000	22000	2500	430	90	25.8	7.9	6.5	16.2	8.4	0.2	0.32054152424724	6.15468692112923	7548.21028828667	6.74001385415195	-0.375786900536475	3.04082058433923	2.09710594460329	13.6001518036755	7.04762165715539	18760.5074420221	6.83700135992872	-0.137353647379181	2.63940831462659	1.89933253620905	1.58827655304266	4.81770520527067	6212.89848280556	2.03755443655996	5.23063011243423	39.9371536095976	-5.23547519139903	42.0700492844733
Arizona	2020	Southwest	4	25000	27000	4000	5500	600	22.5	NA	NA	4.5	2.3	18.3	3.83546406707223	8.13544194865231	11137.4707679193	6.95001805524336	0.0978913908261242	2.35995285520303	1.4259679528977	20.613183771109	9.4097798494017	28058.8937813558	7.01788003626858	-0.0307671180500521	2.26509764309274	1.39370448152227	0.171683066100875	1.04519737215196	1311.60181960439	0.597910564968676	9.7779711113857	133.270139449915	-5.81704828143058	43.5017754003926
Arizona	2020	Southwest	3	28000	30000	8000	2600	1800	24.1	NA	1.9	1.7	9.3	12.2	18.8696903896976	6.20360575313061	24596.5167314369	6.79936538694261	-0.235389688877839	2.70300488106013	2.00067407182192	35.4442091260686	5.6161291767162	44437.7826348649	6.59577945740968	-0.406881162735772	3.28667496588808	3.59688244418709	0.394838247130655	1.69729036446391	2157.85797475802	1.11033096086687	7.99725649359059	101.467187647733	-2.6197013426023	43.5017754003926
Arizona	2020	Southwest	2	26000	26000	1300	14500	4700	22.1	0	NA	4.2	5.5	0.6	11.5383812373781	6.70937153667798	16437.7427280189	6.76808755856632	-0.0848279344539354	2.37871187444347	1.99749855149532	29.125612022628	7.32468689810477	36986.3260530856	6.87352444483126	-0.292246582341317	2.5086510223566	1.91499444346673	0.134855758271792	0.989141252779615	1229.43839476229	0.478065054726999	12.8430123010192	232.182978489951	-7.54230452587768	43.5017754003926
Arizona	2020	Southwest	1	29000	31000	8500	3000	120	31.7	NA	NA	0	10.1	9	0.82266275209217	5.30473607399957	6611.09881311385	6.68757118166917	-0.0905082606011735	2.76484066943915	2.48564815451242	14.8983707191978	5.8622297473391	19717.2676158005	6.70977216715989	-0.270135452158547	2.64509204326271	2.35282611254933	1.04734304881295	3.81233900067295	4869.00996585507	1.37528425273174	5.54850264371671	43.8184272259787	-1.47508017296354	43.5017754003926
Arizona	2021	Southwest	4	23000	23000	5500	7500	0	67.2	35.2	NA	3.3	1.8	0.9	4.38631622081271	6.20446552421395	9408.9840636018	6.75421945319567	-0.0545614482417562	2.70955799743838	1.99610574043202	19.5432018702783	7.3873594295189	25871.3816222191	6.85977168744689	-0.332035103415766	2.66956650298216	1.86055483316379	0.697207439015927	2.9033446958325	3697.39253454004	1.19340506372946	7.31276387128564	79.7879854297378	-1.93601815673303	37.8290981194393
Arizona	2021	Southwest	3	31000	31000	6500	2000	2300	20.3	1.5	0.7	6.6	5.4	10.6	18.6468966012582	5.47542455609714	24065.1544848028	6.77058854392111	0.103925302296371	2.50488461180893	1.8767667768395	33.0733214765984	5.52029973302355	41520.9486805243	6.66975468809238	-0.207800933752967	2.89370095192809	3.76097258541626	1.93258116433974	4.5294717794244	6097.99689805606	2.88051274352172	4.14725905692899	26.3469370066943	0.896018497354935	37.8290981194393
Arizona	2021	Southwest	1	28000	28000	6500	4500	4500	6.7	6.1	6	0	0.5	3.8	-0.130996459104247	5.6755545523874	6953.02480828321	6.7348080335376	8.05563928402823e-05	2.61732816417053	2.00458519725235	15.1395771622365	6.73101301487323	20292.3184821254	6.77642452206768	-0.137736906129582	2.50254579379666	1.90162332366139	0.613202677690292	2.27830079636269	2889.66604877738	1.30260217579274	7.53131729657394	104.729428220096	-1.84455346813666	37.8290981194393
Arizona	2021	Southwest	2	26000	26000	4300	12000	3700	7.4	0	3.6	1.2	7.1	6.9	12.1037254639471	7.18140521685938	17332.5213296795	6.84825091971689	0.119237016327822	2.62650839828872	1.66039443390065	29.6662158041298	7.11330707980802	37570.797414828	6.78448571372286	-0.167828815649791	2.75150945318497	2.11578194229463	0.102025158597863	0.610741468982214	762.576492901156	0.512411781816441	9.621063081687	141.166325865942	-7.87658383117314	37.8290981194393
Arkansas	2015	South	4	23000	27000	2400	1900	0	38.1	9.7	0.1	8.2	8.5	0.6	7.0697579413288	5.42026484819425	7530.00685475633	6.30887759705124	-0.0482203370538992	2.15701962313647	1.18072632525982	19.2585844473847	6.14215715967043	17086.4542119943	6.1737959235355	-0.0349980520512384	2.94936535252959	1.79738115161321	6.43871452000695	17.1862080396448	15512.9029549152	2.23128959591689	4.15965343716769	24.8469670063016	0.853331373337034	14.2571046245774
Arkansas	2015	South	2	13500	13500	1900	11500	5500	65.9	63.4	7	22.6	27.4	9.3	15.6263312136324	5.2029207470196	13845.425995283	6.22454154558967	-0.43011585592423	2.29174824157588	1.48493988329866	26.4235133681012	4.87352788676158	22587.8004294888	6.07714331288437	-0.423439264697104	2.66602380914776	3.99520835929825	5.79414501370109	12.5152799966601	11593.8948857567	2.96326957716683	3.49816224763553	19.0316893979285	0.418982022957845	14.2571046245774
Arkansas	2015	South	3	23000	30000	9000	500	210	69.2	32.4	0.9	5	1.8	1.4	19.7189488400432	3.66191989577231	16952.6965368604	6.1437139744668	-0.722641977450352	2.9034726594029	3.50105351319592	31.8490788548296	3.39104072754764	27073.0560584781	5.99312150166431	-0.564971555654299	3.12705743959818	7.34027473002465	2.59393454151651	8.73007685186841	7698.06390368929	1.62337639895021	5.61253884876233	46.2183307270087	-1.08671682556807	14.2571046245774
Arkansas	2015	South	1	13000	14000	1500	1200	90	17.6	11.4	1.5	3.4	1	1	-0.66524261146181	6.05918948998195	5096.07742161	6.19914250460757	0.165517402025541	2.6357412418161	1.53849960698652	10.6315910190268	7.46520691502485	10860.6209740642	6.29389053714074	0.0652336588179047	2.15512258254209	1.14865696834689	4.19726181048194	9.86514380027203	8962.96360362689	2.52225303915235	3.69489360975283	21.2112029993493	0.660898431537133	14.2571046245774
Arkansas	2016	South	3	32000	32000	1500	270	60	80.7	9	0.4	7.9	2.7	0.3	20.8863116891855	3.35182390475875	17880.3448478282	5.90122301902865	-1.56582594160286	5.48958855753868	4.67537573300067	31.7754313486627	3.06957644287659	26983.6737029329	5.98019587217597	-0.787094214051417	3.27819825874187	9.28720158148334	3.94504138685017	9.77786692025471	8912.22644739229	2.38576432539152	4.35964055459478	30.1317113611456	0.700154949679458	14.267444235039
Arkansas	2016	South	1	27000	27000	5000	5000	1100	57.4	6.9	NA	0.5	1.9	8.1	1.96350698038909	5.81396541467769	5158.75810686883	6.17622392149758	0.475076378964505	2.51000311650287	1.45044564660496	14.1978264676258	6.67044000188884	13187.1624586086	6.23398569868716	-0.243876526446732	2.34526416903687	1.25326969655283	4.13093624517935	13.4576023897556	11834.2277199805	1.79223698278485	5.76950931268393	48.4853399099648	-123.983543157158	14.267444235039
Arkansas	2016	South	2	24000	24000	3400	12000	1600	84.9	8.5	5.5	0.1	3.4	1.6	15.0999064949754	5.49533425029695	13508.3533664375	6.21920724727751	-0.20246295764398	2.22372092242702	1.52616904294664	26.5010948780018	5.09620891530173	22686.5461903428	6.29306676830006	-0.21752369024198	2.19172202352914	3.68149203832663	3.96619803817249	11.8427755513906	10499.2055503088	2.05553848709238	6.29659627904967	60.9175316668431	0.835593917668546	14.267444235039
Arkansas	2016	South	4	28000	28000	2500	20	10	21.1	4.8	NA	1.3	1.1	3.3	6.27533370371536	7.17551149227975	8057.44573592143	6.21759865183829	-0.26111305188241	2.5550517652827	1.51783016549955	19.0642631132474	8.20017752638222	17541.812682778	6.21896065620979	-0.450050755791839	2.36755652165578	1.43104381003747	2.53029327250741	8.03848666366185	7123.30598146489	1.74371783008516	4.70503626188626	29.9869720039696	-0.938918765696827	14.267444235039
Arkansas	2017	South	1	18000	20000	3500	430	230	31.5	14.6	0.1	0.5	3	1	4.33008523886604	6.28828931202955	6383.00283227827	6.13795062539003	-0.327864487936545	2.88955379144293	1.63787070955117	16.0679967361442	7.37709584300578	14781.4082862655	6.14694166852263	-0.483641350528237	2.8452483996253	1.71967946733404	3.06383252881778	7.15613645231814	6507.98483954042	2.51296260443088	3.3915913543378	16.3740615457912	0.817507410281585	14.2890414550199
Arkansas	2017	South	2	17000	24000	1900	6000	1300	19.4	9.6	1.9	3.9	2.7	2.5	14.8026510836547	4.83214221238441	13090.2109151638	6.2613434463348	-0.31640194428032	2.32469210436569	1.45949747946608	26.329144419345	4.17362712163151	22410.1686973607	5.99618549135032	-0.958351162576158	3.74079231699948	4.41930560232091	5.61748902406692	14.4877195758325	13062.6986556107	2.41876300645469	4.32276511983922	28.8388124057844	0.814484715098593	14.2890414550199
Arkansas	2017	South	3	29000	29000	6000	4400	410	61.4	9.1	0	17	9.3	2.3	19.4916875497698	3.31429847212551	16712.1083556888	6.07761767894951	-0.993439286987325	3.7138438210206	4.19270511522085	30.4801473275018	3.0987497856588	25896.5857599943	5.98389938733886	-0.67419754421133	3.51157396068652	7.88591105193667	3.5056962371921	9.65362267438703	8681.2489296903	2.15475883736929	4.94294801111791	37.4267653121421	1.59512129147302	14.2890414550199
Arkansas	2017	South	4	25000	25000	7500	2500	440	37.5	29.2	26.6	31	24.1	0.4	5.17378183737346	7.2933692408304	7558.44054249385	6.3107412166795	0.229655623213482	2.35629438054711	1.33043505417185	17.903343398402	8.01676029478721	16580.9360378331	6.32131029379152	-0.266021004068188	2.47743886002445	1.33350159398331	2.40699240576781	9.43200306490662	8228.03926268585	1.58383294406285	6.99434187993224	65.0499867245163	-0.972777627672998	14.2890414550199
Arkansas	2018	South	1	22000	22000	7500	540	810	21.1	9.6	1	23	4.6	13.9	0.882548570528159	7.13799802158666	6012.99016809823	6.15526538219584	-0.177492647515661	2.74179769752818	1.67523995673143	12.7904786316637	7.82812703385947	12536.9339070067	6.2130958840369	-0.515374585306359	2.81799383602965	1.60865693484389	5.73566614907061	14.539017242214	13066.6549987063	2.55775512730164	3.8581706522059	21.0686513519	0.645149363055279	14.3288408468065
Arkansas	2018	South	2	14500	16000	2000	13000	1900	30.9	12.8	0.7	2.2	17	13.2	15.0062632754333	7.27376416538403	14018.9787041392	6.22073178708036	-0.799546190703337	2.44831063153495	1.23885686220694	27.2750309205218	6.95957814581784	23663.6359396987	6.06095684585734	-1.14970299087909	3.62052742122379	2.01690476932852	3.32455723002572	9.42996472537237	8405.60510131959	2.16757961109572	4.5440368896411	29.918276616843	2.76510333003305	14.3288408468065
Arkansas	2018	South	3	29000	29000	2300	2600	840	29.9	7.8	0.1	17.6	0.5	0.6	20.6136703942786	2.61901535428618	17564.0714418819	5.83736419498609	-1.06065829231956	4.34082621214723	6.10222604801975	31.2575683932321	3.98580466575432	26634.8476431722	5.88526266158853	-1.06773536735453	4.04423714971072	6.31095640659787	4.26993330999551	10.6517757395031	9700.031055802	2.3885369909459	4.47432081314451	32.605221485125	0.656268432138751	14.3288408468065
Arkansas	2018	South	4	30000	31000	6000	110	230	82.8	7.1	0	73.5	5.3	2.2	5.1294963344034	7.08063328093012	7390.48459255538	6.24862354548423	0.655681164759773	2.82559285118241	1.29382086169089	15.6833114393852	7.58639607148634	14726.0396288725	6.29521309013815	0.387810559785557	2.65942872741968	1.36521068289711	5.15824107775097	11.9484674201209	11000.5615894549	2.6094123130775	3.67014098620075	20.561622260604	0.513362758655784	14.3288408468065
Arkansas	2019	South	1	28000	28000	6500	20	20	19.5	1.5	3.3	55.3	0.7	2.9	1.6402538729331	5.51423300876701	4809.66999624075	6.05658531809174	0.162296037894504	3.25393263195277	1.87836108737192	12.3671294620543	6.59787866055786	11718.6268677635	6.26114831097132	-0.0986112889253462	1.97425558919112	1.2046381661751	4.79666130577863	11.1011421228888	10110.1523297135	2.764578781557	3.3665469767235	16.3415904448917	0.611791680942443	14.3057225529839
Arkansas	2019	South	3	20000	21000	2100	170	680	53.2	19.7	6.8	50.5	6.9	39.3	21.0328363641199	2.04093535804182	17861.8123365054	5.89621649503848	-0.731873677937457	3.95538053669173	9.33575624876649	32.1832104788035	2.80293838493048	27306.3004796134	5.86684327627215	-0.825440360622057	3.92444948778726	10.0473927943999	3.19211934309287	9.54111277513303	8504.14731845864	1.8135462162545	6.3614078539752	77.7805074445251	2.41656997708805	14.3057225529839
Arkansas	2019	South	4	19000	19500	1600	430	310	47.7	39.7	1.4	7.8	12.5	32.8	4.3382723702842	6.28759293929732	6456.97826373125	6.18184429876374	0.437903319742527	3.01420950260399	1.5184015716413	16.6423521756957	7.09257477314871	15291.4024652246	6.15608556378107	0.380175062974544	3.25054241065386	1.59413869544516	4.15353696128612	10.5125197932408	9554.28505475576	2.22611646080203	4.09684628945846	25.4405449340343	0.825161659182377	14.3057225529839
Arkansas	2019	South	2	NA	NA	NA	NA	NA	NA	NA	NA	NA	NA	NA	14.9180447161632	5.5123541768769	13369.7427215707	6.10986390097432	-0.764058543242521	3.20129480518376	1.72092187594897	26.0797448125756	5.23802870981455	22361.9787879001	6.19192792225139	-0.896977742343042	3.37830343230413	3.12275941753875	6.73398977938489	15.0284701404812	13844.1151687159	2.59654140068511	3.26756471099718	16.4801002190587	0.417484837691173	14.3057225529839
Arkansas	2020	South	1	16500	16500	1600	1800	30	31.7	22.7	NA	2.6	NA	11.2	3.66251068042439	5.67347647237248	5676.91824890684	6.13203457512732	0.28945798202632	2.70985032662645	1.376676626027	13.8011914946652	6.42213446495064	12796.70033103	6.22249920995781	0.144430765035629	2.59957610892962	1.37295058259892	5.55807423841809	11.1708109228406	10489.0087285394	3.22361703691282	3.36740105656193	17.9486586350896	0.390682181666765	14.2914956851139
Arkansas	2020	South	4	22000	23000	2100	380	780	43.1	12.9	1.7	12.8	5.9	5.7	4.72925238633201	5.85651559735974	6362.8011119285	6.12170864667144	0.407542692715013	2.72637797742308	1.60485493390149	17.427565552979	6.88668363066883	15839.3264000477	6.26604824277381	-0.322097717429684	2.40865206348078	1.40391535765751	3.08830806823009	10.1796602580158	8991.76200599623	1.74783174486677	5.53414072979993	42.3437351272554	-1.72517927986902	14.2914956851139
Arkansas	2020	South	3	19000	22000	1700	1500	390	33.9	15.6	3.9	13.9	1.3	8.6	19.8529500291136	3.51601390680252	17042.1321825822	5.96231684452552	-1.16882234192466	4.22352747892065	3.49990023860556	30.4461993307143	3.67612811076698	25922.0015642181	6.00591250234313	-1.24896276089397	4.43159778956898	6.88672991845365	4.49698362002003	12.6963206449646	11385.0311533526	2.1451122357397	4.8868777643475	34.7715785202251	1.05743790535923	14.2914956851139
Arkansas	2020	South	2	17000	17000	1800	4900	800	40.5	15.3	5.1	24.6	2.1	12.4	13.8994934120865	5.83960004074963	12674.0684300919	6.31666443562098	-0.384976402141867	2.27424343810627	1.23299788210459	25.2812047225384	5.39792588812944	21731.8953877364	6.16825897841291	-0.617865733538543	2.89322227483343	2.79092213999262	5.19155577993292	11.3999181408263	10530.4026802154	2.78641964639958	3.51954173853513	19.4814750340299	0.468994676765073	14.2914956851139
Arkansas	2021	South	1	21000	21000	4900	690	130	27.2	18.3	NA	13.2	3.8	2.5	0.775607152583301	6.68902231672809	5629.66253002685	5.95347132871821	-0.511692107694004	4.14197623692111	2.33056338033737	11.8536809691039	8.39315110397348	12142.6782100476	6.197305125426	-0.477150722556749	2.82309815070009	1.53272819528165	4.16028027127929	10.1436643890408	9165.90336827269	2.6777436850093	3.70963698678893	19.2179828727534	0.682040931187797	13.0884932774996
Arkansas	2021	South	3	20000	20000	1800	2400	1700	42.3	32.9	3.2	30.6	5.8	4.9	19.8706895822105	3.53006364517974	17058.9704445703	5.90963947316337	-1.21328644741547	4.21893201475885	3.55985217618334	31.5680239497611	2.70789814774	26781.3187587956	5.91319072385593	-0.466947411850571	3.36890473260908	9.51768655327093	2.74898346259998	7.8110583647733	6999.35407094489	1.98117244802905	5.15985457809072	45.1502282424121	2.50916792701703	13.0884932774996
Arkansas	2021	South	4	18000	18000	480	920	100	35.7	28.2	0	25.6	0.6	0.7	7.05937661507559	6.65095897422697	8198.1933990237	6.37200385168339	0.255203593384214	2.12053576807965	0.978427095626727	19.6027167012667	6.19998482272691	17378.4863277864	6.28841842341096	-0.239612946853194	2.37228865711278	1.73205542063011	2.7969382110472	7.58191178937072	6830.8753700807	1.98960171124496	5.19067283425913	45.6978205739756	2.11178105404439	13.0884932774996
Arkansas	2021	South	2	12500	12500	1600	9000	5500	42.2	21.9	5.7	2.8	2	3.6	13.9732566225124	6.35962337921559	12906.1318298081	6.32049862649239	-0.39273930313294	2.35213298321818	1.21066304530343	25.2476029654861	5.63955905922444	21747.6479128251	6.10574167187894	-0.330212808113448	2.42101158851056	2.53262030785809	4.98175023312552	12.0258650901339	10942.7419637861	2.34614526018956	4.58517558353344	37.3277393630207	0.533752551019158	13.0884932774996
California	2015	West	2	1040000	1050000	104000	170000	285000	50.9	21.5	7.8	23	14.2	3.1	9.85029035458006	6.66201533227337	17569.1083008936	6.9910952897686	-0.00522612029953176	3.31207636992038	2.45102486346593	24.7194456832162	8.30564632267353	38527.7997866326	7.05850631695104	-0.151189032476592	2.8883026827685	2.33604906651313	0.602236700999627	2.80956613080152	4245.24383060292	1.1025541181155	11.3182982802023	250.865354717487	-2.14454449695392	13.5770619266625
California	2015	West	1	1440000	1690000	255000	250000	124000	24.7	7.2	3	7.5	6.5	2.8	5.00041317730258	5.18443890412035	10583.2676490299	6.90576488541626	-0.526529376207614	3.49693027518196	2.8897560264791	17.8031856170138	6.53852060370848	27866.527382863	7.01243241881994	-0.136358678555149	2.97003502991471	2.47020576673057	1.25109629278746	6.92561593157792	10340.4788209161	1.07692279055219	11.2933048544397	180.58317951277	-1.68856643025266	13.5770619266625
California	2015	West	3	730000	8e+05	76000	40000	93000	39.9	20.4	12.5	19.6	15	4.7	15.613551669378	5.69260794234973	24687.9418761141	7.03322574306687	0.0332095182476429	2.97521827921327	2.5478248757191	31.0047984340294	6.35818301983471	47017.1088831882	6.93764704360432	-0.447067761458018	3.13608651791246	2.8144827306404	0.341318671728686	1.99401271835881	3005.25029206273	0.751863333379975	11.2216530991866	209.521351243662	-3.67941294590019	13.5770619266625
California	2015	West	4	750000	1260000	149000	39000	75000	37.3	12.7	6.2	11.7	10.5	7.3	4.74475692169506	7.28145152956814	12910.6478773319	7.17654493912279	-0.0860566097428779	2.9702717931392	1.91686383712984	16.7618174203857	8.89383154107027	28188.2783918225	7.21645136496065	0.01148216349678	2.48221488115632	1.73333670419323	2.19795653799264	7.66462546447392	11844.9573548086	1.9293945066919	8.10137737771722	116.517436865648	-6.18393221996061	13.5770619266625
California	2016	West	3	740000	820000	82000	33000	78000	42.2	17.8	8.5	18.8	10.4	6.9	14.9703110005563	5.91912926080591	23914.1184712737	6.9559537361882	0.19368529564688	3.12339704526055	2.76452694708757	31.3438277810691	6.44784690809495	47537.2476872972	6.9925863654535	-0.378913204730279	3.01925340130711	2.54529625303261	0.0662425942941818	0.812147447296093	1210.47694289476	0.227391595662412	31.0735561011525	1759.19653728334	-16.141512657885	13.6295460673542
California	2016	West	2	1110000	1150000	108000	240000	185000	49.7	14.1	11.2	14.2	15.3	2.6	10.2647644092627	6.31465987967965	17805.4203782699	6.9469259539217	0.161706725430911	3.50268592724053	2.49722417627205	24.8138956876875	8.25012227257654	38634.1424324022	7.12777575992623	0.0151573827654454	2.79130032523816	2.03202362438924	0.687166111000869	2.83297982025475	4306.91415749057	1.30861621538228	8.10299141965271	100.590814065674	-1.83812332546807	13.6295460673542
California	2016	West	1	1130000	1410000	2e+05	210000	139000	38.1	15.2	9	13.5	8.4	4.4	3.54068942378294	5.3520180985264	9481.01471210834	6.92236208462405	-0.752976081771839	3.86701718330523	2.57122667053667	15.0832649975498	7.21464117391717	24702.6189898907	7.12035652721491	-0.13136986764286	2.7140336068583	2.18498442753052	3.71511367195804	10.1419650476811	15957.7772993495	2.38273897842319	4.48960709501017	30.7000032849589	1.82492128528777	13.6295460673542
California	2016	West	4	770000	1330000	205000	40000	35000	41.9	13.7	8	9.1	9.6	3.5	5.14127030816954	6.42555237793715	12224.7933495204	7.05622077974638	-0.359729371158915	3.15736952437997	2.10222278183202	16.8958958901964	8.03285247723909	27791.6706776963	7.22721387442342	-0.0152899594989096	2.479954836135	1.72634869283355	3.20978547375449	10.5904896371503	16439.2134725186	2.00862876302569	6.66378033549412	73.5894686574606	-3.76660065327679	13.6295460673542
California	2017	West	2	980000	990000	90000	160000	220000	38	7.7	3.1	13	4.8	3.4	9.79340258432496	6.8705163728486	17674.648995064	6.9616238594498	0.10241709321275	3.21309787972026	2.41089579299829	24.5396197513065	8.9122342704486	38572.7042776164	7.16442160682317	-0.0325180930492351	2.69644567664365	1.89698090841238	0.984449608862578	4.57714744886374	6917.08473430419	1.25451263080418	8.10051030608249	88.635989425157	-1.748471844806	13.5386708107633
California	2017	West	4	680000	1200000	155000	90000	104000	47.9	14.1	7.4	17	17.1	6.3	5.34342265038519	5.79666294280025	11711.5535157477	7.02071245590535	-0.164234187027492	2.85437732027418	2.09007422091477	18.9255670913919	7.45552690120682	30217.4042117848	7.17967798374346	-0.049246140790057	2.59745893408773	1.88266116389438	1.13576389395111	5.95222016880363	9001.74127017666	1.10017491863604	8.9133780802441	107.074216071533	-1.89020494122894	13.5386708107633
California	2017	West	1	1170000	1470000	195000	137000	93000	37.7	12.6	7.5	9.2	6.6	6.3	3.16748258454691	5.98909750470918	9954.6514645003	6.93255072433147	-0.607037755086496	3.58621219040579	2.47539300882769	13.4425819933336	7.36900107685522	22524.124725896	7.10546348233169	0.0871725584969843	2.93974895286975	2.16207367558585	6.094286203796	14.0977656458536	22566.3560517116	3.20314497792601	3.75864006477877	20.9261793994342	0.441717022111504	13.5386708107633
California	2017	West	3	590000	670000	67000	73000	74000	42.3	15.8	5.6	13.4	10.1	3.6	16.1652775267499	6.14914336998995	25692.7457844356	6.94588818576008	-0.101493805360799	3.3189336841431	2.78639701803753	31.5993750899433	6.89312765713732	48045.7672686054	6.97470679206594	-0.605593537956194	3.44819281514438	2.63996574390849	0.169994573165656	1.01152466668289	1523.72372984458	0.705831343679681	10.8991087505518	172.283177195803	-5.50130573877138	13.5386708107633
California	2018	West	3	590000	7e+05	73000	63000	141000	57.3	6.6	4.5	17.8	12	3.6	15.9605999922236	6.31513332866103	25498.4748613753	6.98828077868481	0.174964746748743	2.89983083756447	2.44780962582329	32.0302611461538	6.22426826345983	48472.0347836936	6.85164475646435	-0.333039976484382	2.92351515939762	3.15384195778994	0.0713816573516146	0.722196234157223	1078.07278201817	0.315689797092129	17.6462176581599	424.09388047955	-13.9662438037329	13.6769250943385
California	2018	West	4	680000	1200000	170000	86000	46000	44.1	16.6	9.8	11.6	9.3	7.1	5.23676492698209	5.9978337455745	11828.1992914127	6.93871414244271	-0.235857514225169	3.21625116181569	2.46940214638331	17.5727183668898	7.27644381774874	28254.2884894191	7.07230217012031	-0.235309343599776	2.63520082831201	2.10983499405084	1.7448229463149	6.3572861580997	9793.18873946455	1.65279410831709	5.62564008117287	44.1896432044392	-1.15681564114507	13.6769250943385
California	2018	West	1	1150000	1540000	215000	205000	133000	41.3	11.3	4.8	11.5	8	4.9	2.55626128496741	6.01475775773623	9602.47059574487	6.86650714263655	-0.654862895586787	3.55746311470837	2.69858158385143	14.4567693024741	7.03970573420373	23625.7828019635	7.02954936010265	-0.35160479834074	2.92364536627494	2.37306928302864	2.76872968804164	8.54319947350255	13195.2319458015	2.25715262797385	5.27329288798323	39.0176133514597	9.54497633999054	13.6769250943385
California	2018	West	2	1130000	1200000	110000	172000	255000	41.5	10.2	11.1	13.7	9	5	9.62217496055546	6.23790218062238	16942.1167696535	6.83573932992668	-0.0174707958559224	3.48390927218975	3.2373328324654	24.5899796557335	8.01486992648026	38211.2243160336	7.01878275177177	-0.175432133220314	2.87259082840915	2.3559764774267	0.789068543043015	4.62829563056308	6936.67427304032	1.02069501916874	11.2488852231394	166.897440353411	-2.24631667942164	13.6769250943385
California	2019	West	3	650000	7e+05	93000	87000	108000	49	11.5	8.7	16	11.1	3.2	15.0053355871095	6.09888463220724	24061.7811893824	6.83714788603334	0.0726424047206411	3.26019114034716	3.4414423899009	30.7645051655747	6.87011781748777	46827.321330961	6.97739628702154	-0.479777579732503	3.38836640643434	2.75705728039005	0.22877668702838	1.52965741049093	2297.62777010417	0.548742907430957	10.9350117651854	169.149305246663	-5.43294303474655	13.9603960083148
California	2019	West	4	7e+05	1300000	136000	160000	37000	40.5	10.9	5.2	11.3	8	5	4.46314881259961	5.91078065230122	11002.6663948829	6.90821359964921	-0.48033905999754	3.39155152580552	2.9081391759642	17.2756988944403	8.22327163323156	28422.6849025928	7.20330503862724	-0.227946900397092	2.49106926309961	1.88375263506292	1.88939084847737	6.58393483832041	10175.4005969594	1.74707437736888	5.9044662135367	50.1463952279408	-1.03245337292941	13.9603960083148
California	2019	West	1	1140000	1580000	235000	83000	86000	43.5	13.4	6.4	12.3	8.7	5.6	1.87497091087652	5.86971255826476	9053.6551328119	6.81636130320887	-0.74431936055591	3.80245293098659	2.98570700005796	12.1026103489075	6.53616098672185	20209.8710401287	7.01694595121007	-0.229787163607701	2.94631666647795	2.45727199269412	5.27870704833474	12.7508362689716	20276.7337530272	3.06519044290177	4.54305405557082	33.6001539421472	0.492690264060613	13.9603960083148
California	2019	West	2	NA	NA	NA	NA	NA	NA	NA	NA	NA	NA	NA	9.59982270727378	6.11011821652925	16812.2943992872	6.93151740148834	-0.0841836849664046	3.25859832109112	2.58005012273868	23.4942216671499	7.98864197917802	36662.9482472859	7.13924941487994	-0.158990977835498	2.70949897163552	1.97590685219389	1.16941355325744	4.93336336002312	7490.70096334555	1.39773483131456	11.2288387211595	267.621607377656	-1.38477943062433	13.9603960083148
California	2020	West	2	1200000	1200000	1e+05	175000	240000	33.6	4.8	3.9	5.5	7.6	3.1	9.75817909019231	6.56343711385322	17374.844455392	6.97894025822563	-0.115224463272647	3.06943364506462	2.57067042860548	24.5088726789056	8.51268802018688	38332.2933465469	7.15021045606339	-0.152679844243689	2.58822994630363	1.91994463450867	1.03489267598885	4.69579566774984	7104.22274336416	1.19446553859358	8.02073234471819	92.4553240391198	-1.71636572180029	13.9214751183573
California	2020	West	4	7e+05	1400000	164000	120000	58000	45.5	11.1	7.1	4.8	4.2	4	5.49972037545173	7.08966431337545	13329.3031701125	7.06468172862484	0.120126212465692	2.7760259572814	2.23304530824491	19.0306897114679	8.82985817275645	31165.5000348401	7.18593723212753	0.0851985832535209	2.54121954730412	1.92458024575335	0.908736784446775	4.27948760492725	6499.06191291734	1.14234077145188	8.42509520707311	103.597493779314	-1.8820574606757	13.9214751183573
California	2020	West	3	640000	7e+05	69000	61000	108000	33.9	11.4	7.3	6.3	8.1	3.6	16.3386863961187	5.77362674551343	25742.4841086427	6.95179047952027	0.23355808823752	2.96015602255833	2.44427465021812	32.3592928221472	6.24857367344757	48958.7679813024	7.10771458062882	-0.15832523944154	2.84985917087309	3.45733472160407	0.0454611895569628	0.605740541756199	902.377161576799	0.213110651857479	39.6424036944786	2778.47357514922	-20.2146656423206	13.9214751183573
California	2020	West	1	1350000	1710000	230000	240000	66000	22.4	6	5	5.3	5.3	4.2	2.22510172684495	5.16309514970821	8306.37264695083	6.87979652294288	-0.676321295812504	3.61324309264799	2.85912758626252	14.1098069046407	6.28617210288716	22821.6080750593	7.03234496016663	-0.377572292290411	2.89028458040817	2.42080600434544	1.57416088553496	5.26224916298428	8115.04290504034	1.97167082266516	6.05539494265605	55.0057383594183	-2.88809224220795	13.9214751183573
California	2021	West	1	1180000	1600000	275000	189000	84000	29.9	5.7	1.7	7.2	6.2	3.4	1.91911861056773	5.24532604171061	8206.57233692386	6.78966581057577	-0.612312273199059	3.67559935693561	2.96321054582573	13.7053484567225	6.62913687240451	22369.1296250558	6.99234119155627	-0.311483992693758	2.95581328904463	2.44137450452119	2.06918505576246	7.16449601741704	10956.9972133629	1.97301074372209	8.04200405491483	115.45738439058	-55.4677145897295	13.0065757927092
California	2021	West	3	650000	680000	25000	47000	51000	39.6	16.5	14.2	13	11	5	16.6604488197018	6.14245777588898	26378.1352465517	6.97796637572688	0.102162643917006	2.95199986184102	2.55499620211028	32.0823982268266	6.46851163433721	48618.4748109158	6.993020680635	-0.3895390653815	2.98125214207901	2.61322615367252	0.193152752192945	1.36871720439268	2053.41836717545	0.604340706068907	14.5194350651402	304.796590122483	-5.69689284458413	13.0065757927092
California	2021	West	2	1090000	1060000	114000	165000	180000	42.4	11.5	7.7	16.1	11.6	3.8	10.4354545938487	6.99537917486503	18561.3248975216	6.92170457716397	0.133737722781001	3.19967498131103	2.64875626585015	25.8638128592412	8.25716027587109	40112.2495852158	7.03760554272044	-0.114325227235267	2.90631453729451	2.32651789595544	0.143034257677143	1.15045195067945	1712.80513419742	0.51374847494526	17.8402076750393	488.575021981326	-7.2359801627576	13.0065757927092
California	2021	West	4	640000	1210000	50000	15000	29000	14.6	4.8	3.7	1.9	2.8	2	5.28313084534344	5.92354640952411	11791.0278585078	6.93875708954925	-0.384361492277844	3.25213970467176	2.55483108736249	16.7932515294027	7.95824617556488	27606.3947587828	7.13402884100933	-0.190154178777665	2.72865944714052	2.15838418994678	3.31818145026263	11.6695271927197	18022.6345735648	2.06072277278098	7.07612994816061	76.3375814518686	-3.25203870628541	13.0065757927092
Colorado	2015	Southwest	3	29000	30000	4500	1400	1400	50.5	1.5	2.7	16.5	3.7	2.7	10.2389064216458	4.23238466454136	13549.8712315257	6.76250537982423	-0.115087937252674	2.31137861708257	1.72735251207002	26.3013090950641	5.77705609742054	32933.3851039061	6.90215437905746	-0.292290833200986	2.36537412560285	2.57268529172902	1.38498337930885	3.46028615097209	4558.33219242687	2.46122187185651	5.25656032533906	49.8314350092897	1.3333081269372	34.1093370365374
Colorado	2015	Southwest	2	12000	25000	1900	6000	3500	38.6	1.8	4.6	2.8	3.4	6.6	4.27234681284287	6.02991956815497	8988.79936942713	6.83425601752375	0.11818093940605	2.46465305330505	1.78950746811264	18.5353489817796	7.79557555897168	24458.0767015713	6.90941387180979	-0.013707188531513	2.35916349593137	1.59488372197175	2.61803089593118	5.78739730495366	7726.19076658051	3.05116863655921	4.53294544450543	34.3223964692684	0.658716251641391	34.1093370365374
Colorado	2015	Southwest	4	24000	24000	2500	3400	0	47.6	24.4	21.2	19.7	8.4	1.8	-4.10930463983627	7.43627590266208	10390.8144782394	6.78161187718158	-0.128528926300452	2.51532406449897	1.85072500476578	9.7363389717768	9.4083117594292	16558.5991722488	6.99582263580237	0.0196163862171606	2.23179378117841	1.29820724830181	1.39713740270829	3.55220642124529	4668.30860986568	2.55129124160871	4.45524841292515	30.6144057663476	1.63132652393921	34.1093370365374
Colorado	2015	Southwest	1	3500	12500	1500	200	140	14.6	0.9	1.8	0.6	2.6	5.9	-6.48262938201521	5.92070306049107	10619.9719543719	6.6686930916218	-0.612564136550077	3.09895778956972	2.34335416323656	7.82458681052131	8.0606838441198	13588.8379922533	6.85665582878379	0.119802277815027	2.45051660073219	1.56997192417881	0.83907651615022	2.54347388180416	3239.77196953783	1.94421781578262	6.17661793925583	61.287278192037	-3.50164099255441	34.1093370365374
Colorado	2016	Southwest	4	30000	30000	4500	2500	0	32.4	1.3	0.1	3.1	13	0.1	-4.05606263597411	7.44596332092437	10369.8799080643	6.80597758609292	-0.540990371613211	2.97812022602312	1.74383005435119	11.3820659855506	9.54142777814037	18164.3804536957	6.94082422202862	-0.142159528199723	2.40331286086726	1.44726097303217	0.89170388029439	2.94500482054412	3763.23036405223	1.81255911782402	7.22092646235447	85.0340338440179	-1.52831552499116	34.411801573875
Colorado	2016	Southwest	3	33000	37000	6500	1100	740	49.3	22.4	16.8	24.6	10.6	0.1	9.67110717961016	4.81559330425946	13212.973211158	6.8085821522402	-0.208876861239373	2.38843415158842	1.75386545241174	25.9015969045472	6.13723361745383	32554.8184991751	6.77058000903664	-0.355315472881118	2.75486803730049	2.11980046668561	1.45584757468189	3.75829344546826	4929.21018190774	2.56664937067753	5.56370141140727	52.2905637533988	1.31031831306503	34.411801573875
Colorado	2016	Southwest	2	9500	29000	1800	9000	680	38.7	0.8	3.3	1.4	2.6	0.3	3.94542374783898	6.22314173295839	8962.5071834249	6.70685664547145	0.123194133723553	2.68520460105432	2.15204641491841	19.1758487940451	8.81025551429432	25668.2966197899	6.92780949163868	-0.141561416068959	2.32483377904742	1.54918284259031	1.81323718913295	4.69133819769183	6117.64401931851	2.47628159565754	5.07382460443225	45.7157334988944	1.30496651064267	34.411801573875
Colorado	2016	Southwest	1	5000	8500	750	1700	10	2.9	4.1	0.5	0.2	2.7	0.2	-7.74749825452439	5.56610255259743	11603.4563815414	6.63868774927929	-0.562172033906004	3.2005045316388	2.25377854856561	6.98110190657612	7.55589351366307	12512.7583197973	6.81113045408619	0.170526479730579	2.55775890527979	1.7794521663955	0.928681541723828	2.79298940510768	3580.09274158499	1.88014080207092	5.65980930882543	54.4747435255292	-4.27916717654531	34.411801573875
Colorado	2017	Southwest	3	35000	42000	4300	2900	6410	52.9	1.4	2.6	9.1	7.8	1.4	9.94946856726183	4.59611988608779	13403.8116736923	6.75235031081988	-0.423770603989434	2.84804237342526	1.96813202959013	25.5421964399889	6.47199718445929	32225.383209898	6.82124919216839	-0.539509847931251	2.81220345978246	1.9836127216591	1.98528800061801	4.82138984977013	6376.89606790713	2.91844663747302	4.94742667765278	39.3488561240849	0.910970543747246	34.3582097904987
Colorado	2017	Southwest	2	16500	31000	4500	8000	7500	31.3	0.8	5.3	3.2	4.6	0.1	3.77893142629708	6.03196897212819	8657.81009607546	6.78258076221804	-0.0762144322177002	2.60783452633909	1.86884688417016	19.2692283220587	8.37948168395703	25558.1178804909	6.89064353550478	-0.21808473072154	2.47871652638512	1.6524528328095	1.68672622159536	4.40976057424986	5742.74102361395	2.49004294634515	4.97277368260855	39.1209268224659	1.42257715844746	34.3582097904987
Colorado	2017	Southwest	1	9500	21000	1100	100	0	17	NA	NA	0.9	2.6	0.4	-6.06533569195719	6.32873882818349	10603.564860157	6.57552885808573	-0.740418171363503	3.78918268002247	2.65734180705103	7.90979123087403	8.58911897383856	14124.1660437887	6.9065668206673	0.144328456548739	2.59356914417453	1.51437737603768	1.34292034893523	3.71849661016045	4782.37064053592	2.2674819773047	5.23558486479081	43.5415385812638	3.0371290627301	34.3582097904987
Colorado	2017	Southwest	4	34000	34000	7000	1500	4000	30.2	0.7	0.2	20	15.5	5.3	-3.86376567993924	5.68134226048305	8402.86752095856	6.74640502436137	-0.304445870082271	3.18228602979513	1.91708919702093	11.5575437231369	7.68431333418923	16974.004193602	6.91366536071939	-0.133033289136425	2.77552482724226	1.6735581019965	0.557182024831746	2.14819066487605	2714.17701182343	1.41960306220513	6.81137198857966	65.9104431317085	-1.98108654020108	34.3582097904987
Colorado	2018	Southwest	4	30000	30000	3500	370	10	73.2	5.9	1	NA	6.1	1.2	-5.67154046664463	6.44963279933084	10503.8864188056	6.75893341551255	0.0716051236264646	2.82773834637412	1.87030904629365	8.07594907126022	7.79958046870617	13731.1345671491	6.80479317154025	0.256144452243187	2.87166443517574	1.62161483312535	1.08321458803582	2.81687918343939	3690.98877381209	2.42519232919782	4.40343768669634	28.8391135826433	3.19286498384571	34.1558407197986
Colorado	2018	Southwest	3	34000	35000	5000	1500	5000	72.6	16.6	5.6	2.9	8.5	4.5	10.2851175483147	4.66680860820552	13813.0434382219	6.7295128733616	-0.309665500161429	2.48738172498017	1.84085219049158	27.0624738551397	5.41665738048377	33753.9406444423	6.75831014667304	-0.454613073977142	2.93353458571506	2.79250399636222	1.19865801243469	3.61105243371071	4653.27629861226	2.14621866492365	6.5229751696842	69.9056303234487	3.39185359390622	34.1558407197986
Colorado	2018	Southwest	1	13000	21000	4900	1400	190	31.7	0.8	3.8	0.5	13.7	2.4	-8.19980737251208	5.3462941989164	11840.8309111622	6.66437948137997	-0.354936547045991	2.90321986536388	2.00617442542064	7.16890907933375	7.24916831435464	12332.5766233202	6.80404030397522	0.0108373159165964	2.79090844541659	1.70456509351227	0.860286290557905	2.5302532913097	3232.7561123395	1.91894093096601	5.56546303009575	52.3972690086083	-2.99918098332536	34.1558407197986
Colorado	2018	Southwest	2	16500	27000	3000	12500	4700	41.7	NA	12.7	3.6	4.2	0.5	4.49746263351397	6.72663253734835	9842.17531697046	6.81433058470413	-0.108523954009423	2.41226970231824	1.75780264630279	21.1986311419765	8.52070836411243	27789.6457846567	6.83618355801588	-0.286343444045723	2.53267626823931	1.82652198351027	1.14601937990307	3.80630265283166	4835.04515835375	1.77715487040132	6.16580355285578	61.7062620269353	-1.47741437568279	34.1558407197986
Colorado	2019	Southwest	1	5000	7500	320	0	0	11.2	0.3	0	0	2.5	0.6	-9.50586146469786	6.16183226755392	13703.0788048717	6.70937838837569	-0.310992336509112	2.81641372235861	2.11881098631395	4.21311019124613	7.24522064789059	10138.1295331916	6.80330123632633	0.166552265687264	2.82376278905669	1.70445239486962	1.68134302143504	4.04291531768805	5296.50380304934	2.78248070950414	4.21248454971862	27.4115131984621	1.09023221874595	35.5851190907161
Colorado	2019	Southwest	2	NA	NA	NA	NA	NA	NA	NA	NA	NA	NA	NA	2.62182869890936	5.64932098915688	7575.43161177806	6.60842342912788	-0.0384360477976125	2.91708077657112	2.23256460770351	17.6380345197375	8.00215105024613	23558.5111312997	6.83298561421617	-0.109885818199044	2.41806663348276	1.78270592982823	1.75007713054793	4.2172803555033	5553.77982191622	2.65451534928887	4.50552546098483	34.0246195609317	1.11962179458292	35.5851190907161
Colorado	2019	Southwest	4	27000	27000	8000	1100	440	67.7	1.5	0	15.3	2.6	0.8	-6.43116925466369	6.05296106349307	10801.1477233611	6.49352657377468	-0.414492449498528	3.58107900214449	2.66417875910864	8.58209504375359	8.77474414818161	15011.0057341515	6.86709630952007	0.055516709371427	2.46283982709405	1.50621613884977	0.945748585916927	2.68123363821073	3477.16929094454	1.92882270442505	5.09395290502594	43.6831436718516	-1.83125077522903	35.5851190907161
Colorado	2019	Southwest	3	33000	36000	9500	2200	3400	79.8	12.5	4.8	10.2	9.4	1	10.5877960638268	4.67620404118975	14155.6067283071	6.72975113448368	-0.404683604890299	2.45883384273831	1.90450963176173	27.5847206841756	5.55659354421129	34413.842945289	6.74504470632657	-0.395187683340398	2.6699276668857	2.94629237466755	1.17953110846163	3.51618549121061	4535.81503210145	2.20748300473699	6.30297605105021	64.4121161849632	4.3921299993125	35.5851190907161
Colorado	2020	Southwest	4	19000	19000	5000	930	20	14.9	0	NA	0	0.9	1.5	-5.30236570714309	6.96010744595509	10700.9707089713	6.77519025890522	-0.104067094132113	2.44411658581201	1.89688060309547	10.5724709951619	9.77453859282731	17609.4866134066	6.97835619455602	0.0509394037020881	2.17169542645365	1.38589302153287	0.686450802188714	2.62307605587248	3316.06081619146	1.40433797623259	7.36243165290874	83.1018543726423	-1.7389528423933	35.716385497041
Colorado	2020	Southwest	2	16500	27000	2100	7000	2800	35.4	NA	NA	0	0.5	2.5	3.64777180540945	7.0149784906083	9617.23648757874	6.73342353560248	-0.230906029424981	2.89562601769967	2.01550616820821	20.4365773719741	8.68434575340748	27009.0437424429	6.78985223543777	-0.389516198245302	2.9272974934063	2.16840789483079	0.892456000054987	2.7934420519573	3566.95969887281	1.97602502989174	5.76199101007348	49.9932688224007	-4.08058181323324	35.716385497041
Colorado	2020	Southwest	3	29000	29000	7000	3800	5500	23.1	1.1	NA	0	6.3	19.8	9.95318131331153	5.329013464605	13807.706847389	6.65335360400776	-0.511470927109056	2.84480933680942	1.99994607768826	27.3573499321627	6.87022482193341	34497.0185116647	6.68667014326061	-1.10935015515597	4.57678753902542	2.26632587620255	1.0366480581257	3.28367327136106	4211.31266434398	1.88921807803888	6.30913656180496	67.0569864441979	-10.9925194271791	35.716385497041
Colorado	2020	Southwest	1	4500	13000	670	4000	500	20.8	0	NA	NA	10.8	2.4	-8.33561720225923	5.75438389915698	12320.214097218	6.61680101360037	-0.456145767447241	3.13255006098422	2.34608806939873	5.78640746620897	7.19096515196537	11226.7700056007	6.77749671045218	0.19635222863833	2.82673317614673	1.89412239476967	0.941051578993308	2.73819797760121	3521.77649062736	2.12682302386434	6.28128071963171	65.8548489348299	4.70469789466514	35.716385497041
Colorado	2021	Southwest	4	12000	13000	1600	200	0	4.6	NA	0	NA	2.6	3.7	-3.63690785456023	5.73099006358252	8301.23711950256	6.65073601625842	-0.364465951410904	3.06990783662655	2.41259605878457	11.8365613994869	7.88122274684503	17391.5056152336	6.88833550268895	-0.137123312929758	2.58418800556303	1.71391396614404	0.909395398572216	3.07072205508372	3916.72802969125	1.71391526588472	6.44150418604569	65.9418297582714	-1.36999567704556	32.1549448490781
Colorado	2021	Southwest	2	17000	25000	8500	6000	1100	56.1	NA	0	NA	0.5	2.9	3.69739867450731	7.01341394280168	9643.55028239324	6.78987692253442	-0.0969451140567885	2.50700590046513	1.84371914063853	19.5693770923476	8.74819458162804	26073.116091291	6.90626649487937	-0.146629708037727	2.43243652830879	1.66206662778092	1.49335147070784	4.45678204967713	5717.1754189964	2.17882464488325	6.20813594524151	62.1695597436404	3.39152058623135	32.1549448490781
Colorado	2021	Southwest	1	3000	16500	700	1000	30	7.9	0	0	0	1	7	-8.98421641156327	5.64140294570395	12832.4996300372	6.59516178785322	-0.693612078374959	3.81039091203981	2.35107577315078	4.66858279969112	7.41569488199631	10599.90420105	6.70618245493247	0.0359749959873589	3.44381851017372	2.04399431309519	1.1478385036443	3.57126745569791	4537.58358083727	2.07685945024791	7.8402791331225	100.370118737557	4.23624113904595	32.1549448490781
Colorado	2021	Southwest	3	22000	22000	1700	1500	750	7.8	NA	2.9	0	6.4	0.8	10.5377803353608	4.66379437069601	14093.5242392814	6.67948365666048	-0.46442890924687	2.68703698825496	2.06260868866156	27.4927411868645	5.81560228656604	34367.7301614692	6.68767827899993	-0.510271599737521	2.8833663087845	2.27198734873881	1.36936738933326	4.04231615066085	5219.72635171566	2.03936597595639	8.45133170073591	167.009095237296	3.08478320276103	32.1549448490781
Connecticut	2015	Northeast	1	3900	3900	870	290	0	2.5	1.4	NA	NA	21.2	2.4	-10.3545928918003	6.23306582855773	3224.68481508072	4.03969327568956	-0.0346032219589407	2.21182231911726	1.16630310215735	0.364944570010846	5.12897410179087	1371.93511552065	3.9466546785299	0.225062597899662	2.52725787720082	1.39913021274138	2.77692934416485	5.76780496009104	1707.99747684156	1.74149645065005	3.23157740852365	17.4602974292192	0.762269824184417	2.79153468815697
Connecticut	2015	Northeast	4	3200	3200	210	40	70	10.5	1.7	0.5	1.1	3.4	2	2.96623426506014	4.54899296441072	1464.97870117823	3.98132830620889	0.0043409013718716	2.08002318171379	1.114998881706	13.562468671658	5.21944551370743	3920.22885234237	4.03362717861421	-0.140877222199769	2.52860050948614	1.45077555180509	2.91708308207824	8.3391197932755	2383.23443132809	1.2538235427529	4.55365036993586	28.0635196130692	3.88799522595274	2.79153468815697
Connecticut	2015	Northeast	3	3700	3700	50	190	440	39.3	1.2	0.4	1.5	7.8	NA	15.6386363147045	3.569724390061	4327.23256819156	3.82589088488908	-0.43889481965213	3.01863212387952	2.45561457333651	27.3633998684654	3.00664823295628	7426.0548975497	3.8819371346771	-0.341992842501406	3.03767254692294	8.23816119818352	2.29663744337921	6.75955824711097	1925.84125047354	1.25037003150993	4.11873606879732	21.5681294017958	-4.80797641580138	2.79153468815697
Connecticut	2015	Northeast	2	3000	3000	80	1100	150	10.2	0.4	1.9	0.8	1	0.7	8.81862326264771	5.93055595844615	2851.22270475236	4.03159714686935	-0.176701290118507	2.05033214960233	1.1640040967537	20.4372167805938	6.55629014213789	5758.39108052742	4.01562094667828	-0.500822419701812	2.39860393341247	1.36811358454164	3.1457948206562	8.26071291642874	2371.5387830987	1.3304685831899	3.88203864180947	20.6902778940487	1.18763072471744	2.79153468815697
Connecticut	2016	Northeast	3	3100	3100	270	890	180	18.8	1.6	0	0.2	5	0.8	16.2602156059444	4.19430778892911	4529.98101049314	3.88639466117987	-0.672547528586918	3.21001571707651	1.99805127089602	27.6407092558389	3.84118606407708	7528.09165837021	3.8625914597984	-0.628706195803353	3.25631883165513	5.67780479795087	2.63334437744319	6.39936692014212	1866.74800628813	1.35121336399335	4.13339572534653	26.6760837211347	0.924594446911976	2.80028156340508
Connecticut	2016	Northeast	1	2700	2700	270	70	10	12.3	0.8	0.2	0	7.7	1.7	-4.1071136133091	6.15646396793329	1985.54588939271	3.70906103519746	-0.733398157131484	4.30811679058418	1.93654929571365	6.66606972504955	6.75955598972996	2547.05002569082	3.80240192962102	-0.0214194672241657	2.80185556442071	1.61234914428065	2.8801154476231	7.44046690109257	2140.54649495385	1.44185314748557	3.98171428731052	22.2529941173317	1.97454024413685	2.80028156340508
Connecticut	2016	Northeast	2	2500	2500	100	390	60	9.3	0.6	0.5	0.3	4.4	1.2	8.32253075065289	6.11887616422473	2771.40883686816	3.98102864228632	-0.379854588780952	2.63540555208737	1.41887694890174	20.1307706212708	7.21899757603554	5737.70959017095	3.88849324573833	-0.579616181897673	2.8569250905822	1.46623045214426	2.42464337790683	5.43087904589027	1595.67511980401	1.70580551857	3.60886488538508	18.9618792045472	0.686541251044956	2.80028156340508
Connecticut	2016	Northeast	4	3100	3100	240	0	0	14.7	6.6	1.1	1	5.8	3.2	0.756435139849402	6.20719573074719	1686.84731407745	3.830769995942	-0.10159490541313	3.28494101357437	1.61901790781043	11.3994106672654	7.05253714661758	3616.07186214743	4.00731047654312	-0.0235546647482691	2.52064547374934	1.3672804008065	3.07868887867866	7.37228758965689	2155.20439020908	1.32362878263133	3.56680975232146	20.0972013392051	1.70559453733675	2.80028156340508
Connecticut	2017	Northeast	2	3000	3000	140	2200	350	9.1	0.2	0	0.5	1.9	0.7	9.2523310872827	5.21072145761001	2848.92126321474	4.01451825214594	0.220174823836537	2.44429132077646	1.32206994257111	19.9517968641256	6.76205322924786	5651.99880977512	3.98516912213648	-0.0475186609689637	2.48960325519554	1.36951442027449	4.03801942158011	8.93255113306694	2630.02119135013	1.88860186897033	3.0031119339082	12.1148735788094	0.751869662934694	2.81365775432911
Connecticut	2017	Northeast	3	3500	3500	130	50	20	25.1	1.5	0.1	0	13	0	15.140637816581	3.66319232488896	4202.22401371062	3.91065493667071	-0.568180328738627	2.7758980937234	2.52216731365951	25.8646112394026	3.64857981883808	7046.39004789007	3.8714571791108	-0.625411068388553	2.92902013229631	5.3297094894976	2.77071239015222	6.78135476319534	1976.14851081909	1.36424413595842	3.51617841431883	18.151013682146	1.30541054881833	2.81365775432911
Connecticut	2017	Northeast	4	4000	4000	330	190	110	36.4	2.8	0	0.6	1.6	1.6	0.799694153739829	7.96693845868724	2159.96927668922	3.9388994404791	0.0395877235916149	2.87993826801545	1.351675163274	10.9876208022356	9.08904919392894	3846.72274681849	4.02498926727805	-0.243207306585627	2.32467884970608	1.18572256753208	3.41186673561682	12.1806930275163	3412.34638971397	1.1181043813076	6.60775061310573	52.4483920534349	1.33270174934135	2.81365775432911
Connecticut	2017	Northeast	1	3100	3100	380	100	110	51.5	1.5	0	0	6.1	5.6	-4.26369085471033	5.52026480309121	1861.05687359108	3.95801545280524	-0.172495865031741	2.50851765778842	1.26906746067508	5.26248953480194	5.74627867573329	2078.98102286143	3.92227604602107	0.21211498131849	2.84000597857685	1.28957788971643	2.81899626363304	6.44073812941594	1875.86496490181	1.6578274147779	3.43865932971692	16.6625215256393	0.868223595127214	2.81365775432911
Connecticut	2018	Northeast	2	3600	3600	120	340	170	11.1	0.9	0.4	0.8	0.8	0.4	8.58246192740453	6.38991288176304	2870.7207980993	3.93976484209465	-0.469863506754391	2.30515949780287	1.2309418343866	19.5588468325615	7.51773701889115	5621.76761537237	4.0733479748526	-0.410417421818732	2.23888630853006	1.12880462503778	3.47491086732499	8.0842195097656	2360.80398324045	1.67695992985571	4.03835573054965	23.3193207010998	0.577018975012792	2.75435673053366
Connecticut	2018	Northeast	4	3500	3500	220	0	60	12.5	3.6	2.3	0.9	4.2	2.3	0.790956824050382	7.01865632436382	1905.34468459329	3.88990129893051	0.466537934345831	2.94463504226428	1.69382083433658	9.68644554277033	7.0240794108618	3227.74660326776	3.90491320655322	0.387458402165036	2.53536146773009	1.45777603341905	5.02645145149352	10.5157459179971	3144.15071679333	1.70003339820918	2.83119359692726	12.3318504881379	0.546748104298565	2.75435673053366
Connecticut	2018	Northeast	3	3200	3200	130	80	310	13	0	0	1.4	2.5	1.2	17.1326835894738	3.92838934349668	4741.69811307006	3.91194541902017	-0.539887195789522	2.65349690082991	2.50603763382548	26.8677282461934	4.35841068427004	7342.65713118739	3.82723972876965	-0.681696598706772	3.24514639625472	4.46561643057236	5.82980129863341	13.3853784754856	3938.46824712167	1.56148407821903	4.4874220416702	31.8278561981671	0.408515843921517	2.75435673053366
Connecticut	2018	Northeast	1	2900	2900	140	220	330	14.5	0.7	0	0.8	7.7	3.5	-4.84777113344132	6.41629338381415	2145.64563324872	3.88246272718206	-0.613908659721918	3.10282290870648	1.52804387090165	4.45035458689043	6.34421710325902	2067.66950007248	3.73041848448794	-0.348059731418178	3.65641924729997	1.72951092048086	4.05643699902518	8.8987873238382	2609.35871131326	1.71257320214458	3.1826242492797	15.1146686110086	0.587426102691798	2.75435673053366
Connecticut	2019	Northeast	2	NA	NA	NA	NA	NA	NA	NA	NA	NA	NA	NA	9.03994338724901	5.46875351548232	2834.61703739792	3.90966625327649	-0.268884012084559	2.64850638583257	1.66619643891812	19.4897025859283	6.03154046496564	5473.61584074827	3.99617250508558	-0.252783886758474	2.48170959154324	1.77808250743101	4.52890395988537	7.93081295049073	2450.26190952785	2.29550881026681	2.90141469243288	13.6583872440051	0.424882232031384	2.81183161383518
Connecticut	2019	Northeast	3	4400	4400	200	70	470	24.3	6.9	2.4	0	3.9	0.5	15.1744109267964	4.11314036612447	4241.20440987928	3.89939748333374	-0.452534515158813	2.84027319873408	1.98661727512627	26.8682163049342	3.73931801210463	7317.90294216827	3.91102080250502	-0.221041455571506	2.46413120851547	6.11028157649363	2.98245140886055	8.27054851656599	2371.70573511671	1.29989139488836	4.41910091657047	26.7009530464249	2.11249832382155	2.81183161383518
Connecticut	2019	Northeast	1	3100	3100	270	170	10	10.1	1.3	0	0	3.6	1.7	-5.79924267429334	5.64451870924356	2159.24289592612	3.78071247778363	-0.500018602140559	3.4335029383499	1.74576764520269	4.04019859528502	5.75487280577464	1876.09332966702	3.74552375993952	-0.116258076904682	3.4112513347918	2.12348911104283	3.51895099006448	7.95711133747552	2321.40531700542	1.56589828613541	3.26684616745625	16.0252287198628	0.61184522657139	2.81183161383518
Connecticut	2019	Northeast	4	3800	4000	300	10	50	22.2	11.1	2.4	0	1.7	1.6	0.107047984966192	6.56340094629493	1770.78511785728	3.93472764257362	0.130878161542186	2.39723273125834	1.26835421696518	9.85037558599121	6.96689694671493	3254.71863219757	3.82321264781819	0.0593485310446892	2.4930349493786	1.37477016388663	4.78841452783201	10.9822512449769	3231.9470523095	1.57319371055079	3.6865954750039	20.0665243754994	0.517679728807541	2.81183161383518
Connecticut	2020	Northeast	4	4300	4600	500	20	20	49.4	0.9	0.1	0	4.3	8.2	1.96598631326652	6.31003694875201	1782.90845585408	3.9170417738467	0.0796790024921975	2.6689086826285	1.51716554684258	11.8199733554954	7.27676687793465	3744.38601399668	4.09127460020406	-0.219812142082717	2.07406379327043	1.1723062127945	4.73460362629629	10.3519142843899	3070.76322416593	1.74841252708519	2.80183460657061	11.1217950360729	0.542803662413169	2.81668456100827
Connecticut	2020	Northeast	2	3900	4300	30	1200	450	14.8	2.1	0	0	0.1	0.6	8.03396037733223	6.48530779840772	2770.09052268715	4.09400357980393	0.201935465696725	1.82634086847957	0.807957901437676	19.2291789787539	7.19853648184175	5508.69460735121	4.11293134123948	-0.0754965150628452	1.85798054578024	1.30066443352765	2.98128232497861	6.92751288266324	2023.39363678784	1.57069809256043	4.16811375745557	26.347478236352	0.605168501713656	2.81668456100827
Connecticut	2020	Northeast	3	4700	4700	300	130	150	20.2	1.4	0	0	4	0	16.2322109224982	4.6973848817573	4558.51176726774	3.79311631326651	-1.17306963036936	4.16470519253151	1.82908448921553	27.0487525705415	4.07115965360686	7378.93452473567	3.88650826531741	-0.493497152248093	2.92111810496326	4.72669019819116	2.44889581143256	6.37061363959187	1841.14388579527	1.37632593183034	4.31544130013551	27.2206196456811	1.46701427292094	2.81668456100827
Connecticut	2020	Northeast	1	3700	3800	330	360	0	11.2	2.9	NA	0	2.8	3	-2.55808159103209	5.03720505697608	1515.72021387529	3.82760734576478	-0.413708218436194	2.91429954142298	1.58907214318984	6.9421952602768	5.27637567681416	2339.44245760098	3.77053920169879	0.354456518668261	3.22623598042083	2.11613578587039	2.65168144339303	5.8625790821971	1726.28759494385	1.76644254558545	3.28692259075811	15.2211995770169	0.606317270246596	2.81668456100827
Connecticut	2021	Northeast	1	4200	4200	800	400	50	17.8	3.5	0	0.5	1.6	1	-4.48755564364385	4.93878939611379	1780.46393133872	3.79698741538288	0.166201713232553	3.39402507792479	1.68149204257875	4.80307624900294	6.2437521127592	2101.80493551905	3.73851991519204	0.847346614168269	3.53547892360878	1.99301377999085	2.42050602706467	6.04373073609682	1737.06344138672	1.49565223722013	3.34516679336601	15.0864480724597	3.62862668682337	2.47185697882488
Connecticut	2021	Northeast	2	3800	4000	60	1100	340	16.5	6	0.1	NA	1	0	9.23987411355011	6.04924388113212	2963.00303996509	3.9316261696726	0.220533725597549	2.68077176877193	1.50913740645655	20.5741296479012	6.86073377253096	5818.69903579858	3.90121461310478	-0.28527029311717	2.81492662427471	1.61785762263214	3.21558982177444	8.11052119363748	2340.76250564893	1.49199278988407	3.43059844494897	15.4621996101227	1.55300647465028	2.47185697882488
Connecticut	2021	Northeast	4	4000	4000	180	140	130	20.6	0.6	0.6	0.6	0.6	2.8	2.41479540874133	5.83180117748994	1702.72885805835	3.96547490912559	0.451481304512465	2.16669676085623	0.978704338874012	12.0847528890341	6.74134632399202	3732.94075910991	4.12543064474926	0.00313182661299901	2.07363077256894	1.1043512138505	2.83537182151887	7.14732732592251	2074.24518386396	1.34429754253134	4.969650928544	38.7804968912147	0.751724278388045	2.47185697882488
Connecticut	2021	Northeast	3	4200	4200	120	140	170	16.4	0.8	0.7	3.9	2.4	5.9	16.4929535228181	3.61792843739327	4554.97396748721	3.89022710921992	-0.443727156917133	2.42245464790937	2.84984316312738	25.7694568552651	3.68961607528079	7022.5339031775	3.83327244460061	0.164527326406734	2.88153978297946	6.59771928336736	6.72143278993661	18.512303608042	5312.8788942873	1.43832501706567	5.01812166563708	33.4232023301463	0.516564539113805	2.47185697882488
Florida	2015	Southeast	3	164000	220000	36000	37000	29000	39.5	21.7	6.7	22.9	21.9	3.4	22.7226087054202	1.74166573951979	19257.9894172539	5.42603265058368	-1.6698222109829	9.24174845917935	12.3637956519342	32.4434147337465	2.00825507889419	27468.6762027373	5.8243713820898	-0.902190139646603	4.06494860869527	15.098999678264	6.82286256585297	11.487342076549	11290.4790410523	3.40255084714911	4.54036831089683	48.2761918535041	0.40436243066597	3.08261967388441
Florida	2015	Southeast	1	305000	315000	42000	54000	25000	22.3	13.5	0.8	8.9	5.1	4.4	10.0058905094549	6.4183423398024	9935.71178586096	6.17991622666401	-0.230033255822268	2.08568679306914	1.24805652545097	22.2756453350055	5.65866802701936	19209.5631880235	6.20938153244498	-0.496121315814769	2.76202723488668	2.03726321653853	2.41204715308248	7.97317054219605	6962.32701233923	1.69803355412241	5.69359105231823	49.7082881968528	-2.77461649703883	3.08261967388441
Florida	2015	Southeast	2	210000	215000	35000	44000	24000	44.2	26.4	2.7	17.7	13.6	5.4	19.7399373133394	2.97633804863305	16777.7837586276	5.88379164207724	-0.82195071872107	3.83046975061216	4.70456704505735	30.9933076111434	2.71812739943481	26148.0441478544	5.94871675340076	-0.587706332009075	3.30744781317013	10.0452567942177	3.77556584707352	8.80132781727627	8048.87495034949	2.58870200382506	4.1611175459981	28.4098937826581	0.625544983264744	3.08261967388441
Florida	2015	Southeast	4	220000	260000	37000	30000	28000	27.3	18.4	2.5	6.8	3	4.2	17.0236162767238	5.05083184741033	15005.5742448764	6.01791899506585	-1.08621793536112	3.84617316633921	1.86973664916143	27.1298391622978	3.64608436824287	23132.096718593	5.92059766422466	-1.13663795363993	4.65054360909358	5.22878148496888	2.56854675238783	8.86301764306392	7797.83586714688	1.76522372642201	6.94047472582727	73.2021642646778	3.49135559071444	3.08261967388441
Florida	2016	Southeast	3	2e+05	220000	25000	62000	14500	45.1	23.4	2.7	9.9	8.5	1.8	23.1794556202594	1.50718099572219	19629.0872081882	5.36525266432169	-1.13555966449456	8.67867584803625	15.5107694923361	33.038056378834	1.69085141740275	27955.2414652138	5.87311363321568	-0.724161579004071	4.12024760816691	20.0476315652848	6.15445017949045	12.0914459090272	11465.2670040793	3.15871939967959	4.49097290731818	34.6324943331866	0.423082368861382	3.08057303101797
Florida	2016	Southeast	1	275000	295000	40000	49000	15500	23.6	5.8	0.4	4.9	1.8	1.4	10.1435656753112	6.32307681015257	10045.7612693555	6.34475332526573	-0.105318539211012	2.05938784893968	1.00497429984167	22.1209193993633	5.14644699188361	19087.8496547648	6.18980867629535	-0.392206170486457	2.46847437051148	2.35250471983725	3.80290692068213	9.97391628100499	8971.13649106248	2.16843120270207	4.04022118111022	24.0540782145012	1.83134712685472	3.08057303101797
Florida	2016	Southeast	4	255000	3e+05	41000	31000	11500	30.9	27.1	7.7	17	13.6	6.5	14.3640045291783	5.72829133275479	13067.8740503633	6.25249530344314	-0.502000689880292	2.70777368809778	1.42102180741696	26.4856279304168	3.95211658018279	22629.3939421228	5.87264279776387	-1.30558506974608	5.1296732648729	4.6179178982099	1.69962114785862	8.8430320677728	7609.54240927939	1.23558480360697	10.391597299406	145.749284320086	-1.30854884929867	3.08057303101797
Florida	2016	Southeast	2	240000	240000	29000	43000	21000	48.2	23.3	10	11.6	10.1	2	18.8293165948183	4.15594016924298	16205.8179353698	6.07314067301484	-0.694302731024572	2.90526952792957	2.56220554545334	30.193867839111	3.08954686430191	25508.6809564401	5.98427424446605	-0.670101025418616	3.22117302365151	7.93740346051336	4.46793373764385	12.4855371193037	11144.9916967337	2.19291030884864	5.54129114240329	48.2486002237871	0.79725849319437	3.08057303101797
Florida	2017	Southeast	3	176000	180000	39000	39000	42000	42.9	13.2	3.7	6.3	11.4	21.5	23.0056471792247	1.75808909945267	19497.5318049035	5.56376210152676	-1.14278416615309	6.39378236801646	13.0950858576314	32.3773849585954	2.00770988327158	27412.9562481225	5.49053526291063	-1.84487459843671	9.58823753302432	14.2515620626368	7.76960084662063	19.7185444938455	17909.9508767922	3.17843341665992	7.20543259170148	72.2208348348983	0.409490841329617	3.05620158103085
Florida	2017	Southeast	1	260000	265000	30000	78000	34000	37.6	14.8	1.5	14.2	6.2	17.9	10.9384660032356	5.04234203111514	10067.1070264158	6.06052956793849	-0.564068889484546	2.861284958041	1.63597364211523	24.5291549136385	4.39492294151647	20828.2145176314	5.84654929247284	-1.35331583268552	5.14547320465428	3.30969905677189	2.00422310391896	7.78129363205301	6715.9560088223	1.44508174414758	6.71777809913175	62.440819978993	-1.09644439526252	3.05620158103085
Florida	2017	Southeast	2	245000	255000	35000	40000	50000	36.5	14.4	6.1	9	6.5	18.9	18.7979504634656	4.38542282018316	16222.80462565	6.05291700444228	-0.793677736550457	2.98501662343691	2.37711133193369	30.3386601386629	2.8405167860714	25609.3838493531	5.94524579492466	-0.768369371809395	3.79590622848306	8.68383831083423	5.71773921832934	14.8121492637299	13344.0310746338	2.27022310426269	6.21948241459769	69.9498700024313	0.466383981931224	3.05620158103085
Florida	2017	Southeast	4	180000	240000	50000	55000	36000	41.4	16.8	7.5	10.4	7.6	26.2	14.2724849372733	6.58899963023321	13284.1423891946	6.34456120163578	-0.323292322039774	2.29140157128431	1.1299541558953	25.4465014285114	5.0885897104509	21929.2177301076	6.05128548888968	-1.11241051134038	4.24714802481907	3.1579662300735	2.44159381695682	8.46879511658741	7448.01068440629	1.74824485198564	7.47916826504334	88.6567145282024	24.2456256557435	3.05620158103085
Florida	2018	Southeast	1	245000	255000	39000	57000	38000	31.7	15.3	4.5	9.2	5.5	16	9.9389411921319	6.83247306182527	10080.6279957719	6.25250832884572	-0.439759983180949	2.19489195897843	1.13850845843775	22.740276417256	5.614983635474	19577.4011794654	6.04914016194792	-0.979240894902055	3.7555724832181	1.84784462682498	2.09515187217043	8.20366112226292	7076.78848949331	1.55231174852188	7.70612354160908	84.4524463494038	-1.27542083013683	3.14128788323568
Florida	2018	Southeast	3	197000	220000	30000	53000	40000	35	20.5	4.2	7.6	14.3	9.8	23.0935343874055	1.15490171543535	19539.5041771899	5.56150576903884	0.586029316296876	3.87564979856925	24.5615517730424	32.5902290102222	1.37443575566861	27564.7473267434	5.56676556046275	-1.24792855045766	6.73363966450165	23.0984434398933	6.54191660755241	10.9377602077844	10769.990756705	2.99172187718293	5.17376990607954	83.349731519688	0.429826999600544	3.14128788323568
Florida	2018	Southeast	4	240000	290000	43000	53000	20000	46.7	22.4	9	14.1	8	6.7	14.3020493720092	6.82748296411226	13392.4066625596	6.3006742204379	-0.406079070398659	2.13893855524531	1.08281698805103	25.4938254438122	5.70605998767552	22076.49985555	6.14613745724097	-0.678515729053754	2.68472123553605	2.40507331601162	3.69491890906148	11.8118937030032	10458.5609495432	1.96166558914599	6.5409534233055	66.3426337131219	2.04354571965435	3.14128788323568
Florida	2018	Southeast	2	250000	275000	56000	49000	68000	45.3	27.5	9.6	15.5	10.1	21.1	18.8488903358442	4.38555396930713	16264.5249647791	5.95004184175542	-0.901746796824488	3.21554698441865	2.38322752973598	29.6935722146695	3.17532671368417	25097.9955260117	5.94064845370244	-0.902921120966367	4.04564485314593	7.29667117803345	6.03728457367006	11.3522743196483	10806.220674701	3.08533989094814	3.59406524046855	25.1962361033508	0.35969687750255	3.14128788323568
Florida	2019	Southeast	2	NA	NA	NA	NA	NA	NA	NA	NA	NA	NA	NA	19.3154073661245	4.16797150942331	16607.110656268	5.97757349235206	-1.06949648877732	3.8143558273454	2.793724222895	30.7698614752461	3.35137757088175	26013.2082161674	5.7514017778114	-1.0960921375983	5.77831527335411	7.12844301449441	4.41776317734472	9.62391692494671	8899.80687494403	2.4219431628453	4.16709002956642	37.3257455903708	0.476290425534229	2.99223434079375
Florida	2019	Southeast	3	210000	240000	20000	46000	33000	44.9	20.7	6.3	18.2	11.7	10.8	23.0066770762023	1.76002193644875	19498.5241047778	5.69921411878633	-0.692214424442555	4.10212930683811	12.7300246299578	32.8423605028138	1.72237426426101	27791.469099115	5.77325696045852	-0.528817228788803	4.10497422673386	19.0842090158669	5.73801866977287	10.6267026967272	10205.544910814	3.07988435314053	4.34908645865116	40.3804026168289	0.395811393664728	2.99223434079375
Florida	2019	Southeast	4	270000	3e+05	30000	28000	15000	43.5	25.6	7.8	11.7	7.8	4.8	14.7419278069918	6.59696828611573	13648.0769520472	6.24435821845954	-0.407515435708056	2.17410660332444	1.18418913973817	25.8447694443516	5.29911440718722	22294.3876841401	6.0980427923057	-0.691627075918702	3.00976232138229	2.79934707466143	3.22406649189281	9.0799115184962	8142.29101500847	2.21099886585236	5.6401959194901	49.062233382137	0.945087206096267	2.99223434079375
Florida	2019	Southeast	1	3e+05	315000	46000	41000	16500	46.9	24.8	5.5	22.9	7.4	5.5	11.269135362919	5.64217996426345	10533.4589555528	6.17077136771067	-0.392002905331051	2.28292830656636	1.3070247050452	23.3026338032018	5.05793427678406	19930.1123381357	6.17316424080615	-0.74493247533213	2.93020059287134	2.8250270112005	2.36551520810558	7.3548714122837	6457.40221603779	1.69676698883311	4.87575131492166	32.9381149575371	-3.50909901271068	2.99223434079375
Florida	2020	Southeast	2	310000	310000	40000	25000	18500	33.1	16	3.4	5.8	5.9	7.9	18.8735937658212	4.38977890291663	16285.5513364987	6.07014534673221	-0.763635518175124	2.79704554021331	2.66196283135869	30.1723426067608	3.08768330187413	25490.5247987589	6.03046756993642	-0.595622934065432	3.05337907066226	8.00147587843973	5.1842371791294	12.6613275931705	11498.5582756107	2.47888916068437	5.1420703609311	46.8372148476847	0.488891293213595	2.96543435455943
Florida	2020	Southeast	3	220000	230000	29000	36000	31000	42.2	19.9	12.8	14.8	7.9	10.9	23.2978566610539	1.75196323021684	19743.3646937952	5.22654081966096	-1.71241348541102	11.6414843591556	13.1439242916476	32.5423363125592	2.27542176544308	27566.9375202732	5.65226177504794	-1.70316335726213	7.73575598445727	13.1095177908001	7.60119084689679	14.4927668256861	13829.3157949538	3.22510937853282	8.16383386333809	128.844096268033	0.395755198255359	2.96543435455943
Florida	2020	Southeast	4	240000	290000	29000	50000	17500	45.7	21.7	10.4	19.6	2.3	7.5	14.7697616199986	7.46447393160483	13984.5445383087	6.26897412793753	-0.58057308276807	2.27228801019426	1.07556495144663	25.3886956771146	5.24481807535314	21907.6465060487	6.10085707220339	-0.965279031651771	3.5476238276216	2.99973306025531	3.18229552311138	9.31376332838202	8317.2980738419	1.99873115413693	7.37690821164234	99.4671575931913	0.939574061833566	2.96543435455943
Florida	2020	Southeast	1	295000	305000	30000	41000	8000	28	14.2	5.5	5.3	8.7	10.9	11.7832840779352	6.11281217416206	11156.4367160736	6.22187559766359	-0.446150549675942	2.10103693254725	1.20435128721581	24.3797322546754	5.28944341109897	20966.4399074985	6.13688640549494	-0.642867087416146	2.75926406272776	2.6176428507774	1.4778365353456	5.42773912686807	4727.75909111572	1.4527434860751	6.16729271401362	57.1121076860581	-1.20755573850928	2.96543435455943
Florida	2021	Southeast	4	255000	310000	38000	20000	11000	28.9	19	5.9	9.1	8.8	13.6	14.3808183360168	5.69859307166735	13071.8066362938	6.22610774664259	-0.417517910875459	2.37824870339458	1.20318214096659	25.817689991551	4.27099989812721	22113.6725540107	6.02552730125424	-0.762572876372193	3.64778358603685	3.81856202899519	2.43680547287228	8.35347064851598	7353.28557813308	1.77076097539149	6.12996755903951	54.6510744792279	137.275929773665	2.75538528970164
Florida	2021	Southeast	3	235000	255000	39000	34000	27000	43.4	20.5	7.1	14.1	11.4	8.7	22.8954151493002	1.80364668036266	19407.6381790403	5.33803736155122	-1.77403929555296	9.95934548350284	12.9127116637023	32.0423147266966	1.89867191382746	27124.748463963	5.81616590872501	-0.774029567451218	4.05913226759339	15.734080954033	7.60586237858231	12.9436538945621	12686.5999491261	3.61776595965262	4.18792437072991	33.0443620286555	0.409319572404966	2.75538528970164
Florida	2021	Southeast	1	3e+05	305000	31000	47000	17000	34.6	11.9	5.6	6.6	6.3	3.4	11.1003603648217	6.15923827225794	10610.3286708259	6.24416593809723	-0.232711023063746	2.18971679086694	1.29668112864827	23.0413348432902	5.57157986365308	19813.2262810137	6.15915063582246	-0.558418887023207	2.75392250490887	2.09634633735556	2.30136003834857	7.02355595809067	6177.45888927321	1.90886174178965	5.56334493775505	49.1410504806409	75.742301709142	2.75538528970164
Florida	2021	Southeast	2	280000	3e+05	33000	53000	31000	43.4	22.9	4.3	10.1	6.4	7.7	18.3970035017332	4.47154237761901	15911.7671843468	5.96556312478296	-0.95459838091203	3.78601018068812	1.92038529910525	29.6970320732164	3.5171021089466	25133.0487571949	5.81791968147864	-1.27077849835293	4.85164505819327	6.4748245222106	4.60489458999306	10.618142263341	9726.99324906326	2.57112382483073	4.10551387347775	28.6045741655862	0.524086052773475	2.75538528970164
Georgia	2015	Southeast	4	110000	121000	18000	4400	1900	43.5	13.9	5.3	4.5	3.7	1.3	10.643922997271	5.96948633654606	10742.7440136378	6.36244185119739	-0.234247177980285	2.33292045202289	1.36258094512932	22.1784037908385	4.63980283645031	19946.1552690058	6.11010794329881	-0.514231079954966	2.89172131626487	2.57295895671263	4.99064381143573	12.4665393930276	11820.8956272623	2.4270014783531	3.75692706087223	21.0908985357431	0.736360328168885	7.24532627132407
Georgia	2015	Southeast	3	108000	110000	13000	19500	15500	47.6	16.2	3.6	21.2	8.9	3.6	20.6405812513442	2.80447604399812	18336.7124059539	5.78195226263426	-1.49233157291805	5.81765557263382	4.82784132801473	31.4716494205488	3.44153186246957	27869.430560916	6.00738412948073	-0.906771340433509	3.62228243262745	7.08762827715378	3.92980517898986	8.34662000558166	8121.12016256439	2.97017447315357	3.56111564626213	20.3513415526567	0.509258523952702	7.24532627132407
Georgia	2015	Southeast	2	114000	124000	23000	25000	19000	52.8	17.5	2.9	28.7	11.5	4.1	16.8322471673477	4.37131433921656	15225.3967956248	6.13902041321069	-0.603293004770313	2.82062802619353	2.07102758743157	29.0187396299701	4.43168829013317	25700.3458869418	6.20172907876904	-0.619465739895952	3.3687799146368	5.22392195382287	3.48190501447635	7.77999524837657	7462.38434855192	2.36694105381268	3.52151281924829	21.2414960407327	0.643796141935402	7.24532627132407
Georgia	2015	Southeast	1	104000	105000	14500	47000	9500	6.2	4.9	3.3	2.6	4.8	10.5	3.16738853943312	6.27346350394876	6118.82736147729	6.22173797134893	0.175990243735386	2.61674698355973	1.72053175973254	15.6266770767466	6.77870647985011	14830.6890873845	6.19170903723335	-0.0361832324034996	2.55639190208534	1.96630887414202	3.05518474578736	7.88810726008856	7365.0994784896	2.48374305993306	4.14523756595129	24.4002052970812	1.05908605626116	7.24532627132407
Georgia	2016	Southeast	2	108000	111000	11000	17500	3600	59.3	28.4	2	28.4	11.7	2.7	15.7228001117042	5.20009205914637	14498.575306636	6.22744874396349	-0.498398903274363	2.45320515664118	1.60693987247704	28.5610839986664	4.84643190739211	25362.5482643275	6.14116497261913	-0.489576623304124	2.70948238588563	3.86303781821022	3.33467281110499	9.96546558398734	9200.22510590206	2.16741410750315	5.23244673324514	38.0683583480216	1.83512222555102	7.24952000404382
Georgia	2016	Southeast	4	96000	112000	11000	12000	450	43.6	8.6	3.7	7.6	4.1	2.5	8.1885659245008	5.77092413332406	8818.59252648719	6.30275921982708	-0.0250650239089912	2.25919170690028	1.37440088914753	22.4075121647123	6.17875121316704	20461.3438956713	6.23906267101796	-0.684115236284837	2.81869534943755	1.71064331118507	2.25250720311017	11.3314026299136	10170.121793566	1.07779436076425	10.6382730645809	160.856915201664	-1.21154109555695	7.24952000404382
Georgia	2016	Southeast	3	102000	103000	13000	12500	2300	30.7	16.4	2.4	12.1	7.6	4.5	21.3450971373624	2.18958784055895	18888.5443505474	5.54485676174791	-1.53190265011065	7.50776412529223	6.72011992049114	33.255746905047	2.10367381224937	29333.3187248903	5.76515074590391	-0.93127323018373	4.56682410237717	13.0977483676518	3.04293094181468	8.53644693797426	7977.72231507309	2.46525747820079	6.21497094608093	59.6828891774304	0.845098399941968	7.24952000404382
Georgia	2016	Southeast	1	1e+05	1e+05	15500	36000	3200	32.3	7.8	2.1	21.4	3.2	3.9	4.52576021513957	6.14052629848059	6678.40496815965	6.29222705316889	0.331899778140713	2.24785582378686	1.42071736878631	17.4100741786124	6.46285819301955	16258.7658014113	6.25656650131762	-0.1740030542256	2.44640682694399	1.63353432684156	3.41398115813462	9.40517824449394	8759.88317663691	2.12061984388838	4.50932859910244	30.5693866089345	8.45329709439853	7.24952000404382
Georgia	2017	Southeast	3	121000	122000	15500	19000	23000	47.6	18	2.3	14.1	15.1	6.9	20.3731955534955	2.88612499007716	18113.4468721537	5.89345764757838	-1.11306713599847	4.10188932312031	4.60172152474407	31.1977347592354	3.07473774021875	27596.2090818293	5.82486285597027	-1.62665128932399	6.7367899842009	8.2318302946931	4.5266242046136	12.3171836766572	11551.7519029573	2.35147985572932	6.61039888963231	75.7868871217719	0.56261149855463	7.24622928270781
Georgia	2017	Southeast	2	130000	137000	12500	21000	31000	34.1	5.8	1	6.6	6.5	2.8	16.3338049661973	4.67308452466277	14873.9216547777	6.18831462865876	-0.589114222542642	2.742696176134	1.53139103196125	28.3946034605838	3.80102138773614	25081.1037145843	5.79631033918806	-1.26956606938041	5.17672835352924	4.68321245027106	4.48849669849498	9.94231154718909	9550.37308054586	2.57029845622555	3.45391028198713	19.3944479740564	0.531241456697742	7.24622928270781
Georgia	2017	Southeast	1	123000	125000	14000	25000	21000	35.3	7	0.2	2.6	4.4	1.8	6.1467042625364	5.59711741335297	7238.09065959641	6.13986671635765	-0.186181542620808	2.51132009712712	1.83929186720828	19.8910872422656	6.15998596717459	18130.077342247	6.13731424089018	-0.767371752420499	3.16107008533114	1.90298985108354	3.40379925468253	10.5551529199933	9656.10180684381	2.0362303477395	5.24830828491779	38.1170744618928	-56.1658855367955	7.24622928270781
Georgia	2017	Southeast	4	125000	145000	21000	4300	2200	56.8	15.1	12.3	15.3	3.6	4.6	8.33674435393061	6.83322465357385	9488.98038886206	6.36077295135506	0.331726658126215	2.34339836228132	1.26883430716465	20.4578980937939	6.77746791294772	18971.4833471846	6.32216238881542	-0.368282108127135	2.42785836652678	1.48735091796065	2.1988397299364	6.68886170373196	6198.14571933703	1.74090817513109	5.02467417229484	40.3228890165227	-2.34004498483434	7.24622928270781
Georgia	2018	Southeast	3	134000	138000	17000	27000	33000	49.8	20.4	2.4	27.7	6	7.2	21.3072853715214	1.54897372287304	18806.1545879013	5.6153311139582	-1.12293759189338	5.06523012735537	12.2157808503722	31.8389817928763	1.97227680310786	28081.359667898	5.68464547163644	-1.26241475091241	5.94771456018018	14.9531113282291	4.29714625823682	8.85749981464874	8666.33579558119	3.03229476748644	3.77369801146082	24.4098358229079	0.478141634879057	7.25396629590876
Georgia	2018	Southeast	2	131000	137000	18000	35000	16000	53	25.9	13.8	14.8	31.4	10.1	15.7421004518392	6.06015946748529	14768.118154837	6.21731030762044	-0.674772367534918	2.32398294566518	1.30314564560758	27.8989032792084	4.92696188851532	24803.3358156685	5.92747184345288	-0.996894839155782	3.88327228441929	3.01275285554573	4.7437276832313	9.75207177542068	9494.41785831883	2.85476403011051	3.29713314616795	18.5980033181783	0.431570410005275	7.25396629590876
Georgia	2018	Southeast	4	148000	164000	19500	6500	49000	41.4	17.4	9.2	6.9	5.6	7.8	8.19179988404479	7.05897830939889	9519.16838481154	6.34876232873222	0.332538848287023	2.1211724964685	1.13340032643001	19.5193627101136	7.14191116764446	18296.8107096617	6.3884365861411	0.109093515922702	2.21742467651803	1.34557658024666	5.6505405916084	14.9464609093013	14066.1095852109	2.46584565876444	4.55659996897276	30.4314960534702	0.574329266406816	7.25396629590876
Georgia	2018	Southeast	1	134000	139000	25000	29000	39000	39.6	18.7	0.9	14.8	27.1	2.1	4.34149498051185	7.25295795336449	7359.827735706	6.32092962918319	0.00639354006390417	2.07716586925146	1.25733623153312	16.9092956919689	6.92549264966424	15909.414347227	6.24738116833441	-0.487098295163048	2.75526858482817	1.83187022081826	3.06432794067931	7.39710409162436	6971.20734383982	2.36818052511639	4.04223308080344	27.5667757317098	1.1034452580697	7.25396629590876
Georgia	2019	Southeast	1	120000	129000	14500	19500	8000	69.6	17.8	7.4	9.6	10.6	4.9	5.40109532880425	5.64908915005634	6804.84720727919	6.30055142927763	0.106087206898446	2.31053859737777	1.37702390834609	17.658611788063	5.78221284367994	16178.1221403619	6.24070108270048	-0.316707564132852	2.43878875938269	1.67208569388697	3.15452787726842	8.1097462303989	7576.29588532343	2.41744356658546	3.6048526043733	17.6202807290365	1.34061931247008	7.2388783096814
Georgia	2019	Southeast	4	119000	131000	20000	10500	10500	34.3	18.2	5.6	9.1	2.6	4.4	8.25023173205672	6.67924652725704	9344.32716566078	6.298634991069	0.31838947523825	2.16706993950764	1.26346870373682	20.7762455422941	6.7373594803427	19226.7856484102	6.22180161197732	0.157532898255204	2.71148035299273	1.89593054449402	4.33518227853203	11.3349944421404	10682.9923825353	2.36512151586666	4.18869212825266	25.3956923893857	0.7651690328666	7.2388783096814
Georgia	2019	Southeast	2	NA	NA	NA	NA	NA	NA	NA	NA	NA	NA	NA	16.5114591290169	5.15733236755552	15144.4670933558	6.10759183706944	-0.934000772400042	3.19546373833977	1.86541614859423	28.9847563724671	4.75812044925582	25715.6813657787	6.00131509720261	-0.921296627377401	4.33010061450056	3.74402103194774	3.51421784009392	8.79722698961658	8293.71551620637	2.35383806971825	4.77614635318431	38.4171360248348	0.749393251436123	7.2388783096814
Georgia	2019	Southeast	3	116000	118000	13000	12000	36000	52.5	18.6	1.6	25.8	17.1	4.6	20.8096966540025	2.45344662423786	18445.5100486681	5.89585119697642	-1.01552160942228	3.99916111213283	6.22930985691298	33.0261117562491	2.36066592439769	29146.8339024441	5.76097752005503	-0.876730606657118	4.54165383451134	11.4503297280648	2.86341621658315	7.26075914756714	6870.67001501271	2.41912630954116	4.24314557021743	27.4450118123748	1.10570266125736	7.2388783096814
Georgia	2020	Southeast	4	165000	174000	30000	11000	11000	35.5	12.9	1.8	7.5	1.9	6.7	8.30245240129275	7.6197607012895	9920.06366647164	6.38289094283261	0.082032080558709	1.93097914008069	1.21975167922554	20.9409473690103	6.40372478349367	19276.8300933313	6.12183401269214	-0.647156999540065	2.92085876710234	2.16674777563711	2.6154149493087	8.38300716866438	7730.31277322541	1.84422529919943	5.98584531207451	57.3781874183422	-10.3229151868246	7.23617933200405
Georgia	2020	Southeast	1	115000	119000	14500	41000	22000	50.9	3.4	NA	NA	NA	7.5	6.85234799387484	6.47325760361411	8252.80507026154	6.30904286158798	0.10047974412142	1.7636127728125	1.12364101384505	18.5133550788644	6.43785211933459	17160.3933693038	6.2091319313648	-0.0442937685597722	2.30799857770752	1.60817136819847	5.25604109156085	12.1389568922234	11581.061418281	2.67037857314233	3.35069350770029	17.0013992997371	0.654738892766324	7.23617933200405
Georgia	2020	Southeast	2	145000	147000	10000	18500	20000	47.9	19.6	6.9	2.9	7.9	13.4	14.8752670964014	5.59233716190781	13913.1626269311	6.29514309705016	-0.432664255656155	2.21370033237507	1.36284118146255	27.1229852868171	4.45233436644125	24063.8694842498	6.05708200057798	-0.663611093509948	3.06724648382739	3.82304173482579	4.36554202383634	12.5228500769791	11610.7892063544	2.27113633681252	5.21006440357796	38.6237226615564	0.938742805876137	7.23617933200405
Georgia	2020	Southeast	3	150000	163000	23000	22000	35000	49.6	22.5	3.5	3.4	5.3	13	20.8645460703122	2.9109369309403	18544.8081792087	5.60687438863692	-1.93743973607832	7.40252291803939	4.98573688804066	31.3017492820329	3.64339884975712	27740.7428266388	5.92825125180325	-1.25407215182085	4.43120553898272	6.38204535524571	4.90916958204783	12.4946925282183	11817.4914146165	2.87270874984362	6.28255866896022	60.0256008497646	0.490518237437999	7.23617933200405
Georgia	2021	Southeast	3	116000	123000	22000	28000	35000	63.9	32.2	4.8	12	13.4	7.6	20.3496227053684	3.14293650701827	18126.0282693862	5.66419599943172	-1.52202778495632	5.01726245173081	4.38775340128902	30.7747093966295	2.6119857060418	27188.1665649992	5.90350708670329	-0.78211785844516	3.72380218286286	9.58644388002392	5.44563309782378	11.5090901633757	11208.2406751764	3.09540626786998	4.03933453777158	26.7410496947133	0.426413148477176	6.48070290833663
Georgia	2021	Southeast	2	134000	135000	21000	25000	18500	44.7	13.8	5.2	2.8	5.2	5.8	14.5731524433959	5.7177293595387	13705.6117892622	6.18864108294282	-0.643564115826998	2.86534771089291	1.57571023264951	27.377609463846	4.60344670621726	24305.4616503347	6.00608531382707	-0.888723650691113	3.75594056458961	3.49152736553422	3.68884397710456	10.8321608817106	10018.3326761518	2.0821953806548	5.90148558478573	56.3129658068293	1.97921021125774	6.48070290833663
Georgia	2021	Southeast	1	120000	120000	20000	34000	14500	47.9	14.4	8.9	1.5	4.1	4.6	4.91713388700153	5.8461145516748	6651.11558611256	6.28538472851946	0.401487083740323	2.30304251107202	1.31719988207539	17.0605239360244	6.46777114167038	15885.7346202304	6.15981721336317	0.0246116145709077	2.33318325374381	1.79687217695975	4.24449222564787	9.45209110429923	9021.34097554001	2.5441838620998	4.24427291927657	33.4687881258062	0.439502072970852	6.48070290833663
Georgia	2021	Southeast	4	131000	132000	24000	12500	12000	41	24.7	0.5	7.8	5.7	7.2	8.25202943220171	6.33801302645102	9159.54827373925	6.36661656159193	0.240118766995629	2.10203107449425	0.999836525968661	21.3703568286104	5.42547533813876	19408.9743257759	6.36314860722859	-0.503960360756062	2.77446133775889	2.28629549168537	2.77953506119325	8.35131237485793	7748.08710254211	1.83693965111763	5.30071466055668	44.5117152373569	-3.49741389533991	6.48070290833663
Idaho	2015	Northwest	1	81000	88000	3700	2600	8000	39.8	6.7	12.5	4.8	8.9	4.9	-4.15648873198484	5.46593198394369	7728.56995172111	6.45227463133432	-0.729332679672161	3.72304766565784	2.56918438798416	6.96137673135336	6.10177945267729	10418.7767942829	6.58105877853261	0.0837656647888332	2.79551840102838	1.97804326753598	1.56180387590232	4.16471034189536	5006.13821807517	2.43114229811939	4.82524425690631	34.157457177088	1.58022932877283	57.8950657215437
Idaho	2015	Northwest	4	121000	145000	22000	5500	5500	38.9	0.6	4.3	4	2.8	4.5	-3.13686962066766	7.37412663409871	9118.96037946532	6.72006932084707	-0.361831495682422	2.64320420785867	1.81181875420308	6.98063293806928	9.00336251428248	12963.976847859	6.81097494182999	0.462605459881443	2.36562877229228	1.17937427518078	2.53327423768268	5.50879749586878	6899.71725922127	3.16044737120726	4.38798817181858	31.5272536931294	0.652828281632387	57.8950657215437
Idaho	2015	Northwest	3	80000	128000	14000	5500	11500	46.8	5.2	1.7	10	2.2	6.4	8.85465413403228	4.23303584005718	11168.2260097298	6.56925165282444	-0.0122871313524546	2.83988828944957	1.92342671562606	25.2206384625058	5.9212626281081	29479.8521570741	6.6073988941019	-0.478060214446222	3.24970214373624	2.35747546224618	0.925353363108513	2.62262961442325	3164.70405788605	2.02223471475516	5.52501205332525	49.5585390834662	-71.3770368207799	57.8950657215437
Idaho	2015	Northwest	2	62000	72000	6500	16500	10500	25.5	6.7	6.5	6	13.7	0.3	4.05105714527404	5.72059873440778	7933.1574100674	6.60556593009894	0.063446070203185	2.82036103237699	1.74607449204038	18.6640291176201	7.71723037905112	22857.1770490004	6.70936890755808	0.158258973068649	2.65007401548399	1.50937583870764	1.3564683434716	2.88167290053458	3604.54410792357	2.85890058944723	3.82581355338871	25.4222246614998	0.950435859149445	57.8950657215437
Idaho	2016	Northwest	4	121000	143000	15500	5000	420	31.9	0.8	4.8	0.2	4.2	3	-3.47580043572067	7.43927734730284	9343.83909470348	6.58717499512773	-0.708673424150097	2.92266078834214	1.95338059571387	6.56601037643244	8.29772207905874	12040.8886887024	6.7379513876982	-0.0477292805422494	2.16741421176563	1.29519969983166	2.7825585766913	5.07819944527255	6589.30435014219	3.54929810148909	3.06264096619799	16.3170355760816	0.534545822707726	57.814146983225
Idaho	2016	Northwest	1	91000	98000	8500	5500	3300	31.5	2.3	2.1	5.9	5.4	1.4	-5.2050896297811	5.34282983802548	8441.77250534657	6.47164536006844	-0.804094572607309	3.66224120359693	2.48133126452811	4.47773714286788	5.16024552734685	7732.18343245397	6.54706406870964	0.0389804938805775	2.96689911978521	2.22849382184324	2.28131876727813	4.15846992478955	5367.96710905562	3.60057739001405	3.03453554036119	15.8313192702022	0.648397944477396	57.814146983225
Idaho	2016	Northwest	2	60000	80000	6000	19000	5500	21.2	4.8	2.7	3.1	5.4	2.7	4.01845789159765	4.37820162541224	6725.654859821	6.46745802942298	0.297200838902976	3.02331498951304	2.30718658286252	18.6781513977001	6.93085549960634	22547.1135117401	6.74030829265284	0.159708004091238	2.57586593389252	1.53710850741563	1.33203596286493	3.08872976537645	3806.83284825919	2.45369019614976	3.87922693103714	25.7532220253426	1.37074390993855	57.814146983225
Idaho	2016	Northwest	3	79000	131000	13000	1900	2800	25.3	4.7	4.5	7.6	6	3.3	7.94965634334619	3.98300880255657	10118.1314801079	6.56746460270003	0.014299332425994	2.64090569559748	1.94230242573286	24.6597078587308	6.19176413058333	28932.2311137543	6.67361416757933	-0.415407578296898	2.74082502431771	1.95028281151553	0.739137626976501	2.77167244309904	3264.2100634364	1.46873187330668	6.47238595100065	58.8533332159942	-1.68721861359993	57.814146983225
Idaho	2017	Northwest	2	61000	78000	10500	22000	31000	30.5	6.4	4	8.3	7.8	4.8	2.7511348700439	5.06420333592726	6522.45710803194	6.570489944128	-0.0440489402126502	2.83895780110933	2.04162160466242	16.6584700383453	7.57960015953078	20712.7649655403	6.78574803927735	0.177696424064902	2.27535663740794	1.30886973290362	1.74109182757457	3.39648553180446	4319.53996449608	3.31515758191487	3.39538865216232	19.1209941116847	0.752560864510772	58.1602176502431
Idaho	2017	Northwest	4	113000	164000	9000	10000	5000	34	16.9	17.7	14.9	1.7	0.2	-4.12526897197969	5.04576517058982	7416.482060403	6.44207750015696	-0.535736391692475	3.32310301302473	2.62828920118274	6.35034529910951	6.36711616009984	10233.0204331255	6.69521812342944	0.237964585405888	2.46030311934373	1.5683416242477	2.12044496185123	4.52352007252846	5684.95980372197	3.19293272522771	3.98830998595625	26.2670517440797	0.76597957159622	58.1602176502431
Idaho	2017	Northwest	1	95000	99000	8500	2000	280	74.2	42.3	42.3	21.2	1.7	0.4	-6.58404285151432	6.92034423481789	10750.777460238	6.66482409273146	-0.610764200208413	2.88152027875377	1.7637975264409	2.94624251816599	6.40556733685848	7935.50100855904	6.59170791607637	0.143102076891847	2.84638507061497	1.92197484351805	3.63618783719389	6.04709582186302	7941.69190825089	4.09609741683776	2.75012036894136	12.8418666499686	0.491462032752982	58.1602176502431
Idaho	2017	Northwest	3	89000	116000	12000	9000	16500	53.7	19.1	6.7	15.5	9.5	5.1	9.58074312266813	4.75072973404196	12169.0112330233	6.59586847827417	-0.614685410990747	3.09291722448081	2.05408478909414	26.3481569401091	7.27416878290654	31104.1816477699	6.57898638178129	-1.14020201297329	4.04308522692444	2.02336318035303	0.653650416234777	2.55627112361141	3002.46625027406	1.50772492238671	6.44127729968468	55.8593621188121	-1.83922487305903	58.1602176502431
Idaho	2018	Northwest	2	59000	94000	6500	14500	29000	51.6	3.7	3	18.5	4.1	4.4	3.32227745167793	4.97945754783349	6774.59732802825	6.37054498218778	-0.577301416714191	3.48950460844607	2.6683946321963	17.4104081878862	6.97913587077443	21228.1286166757	6.67903277323155	-0.244210477845631	2.5083636756244	1.68294603141275	1.93528159216865	3.47446165344531	4501.00559358217	3.40220494694139	2.82334226021678	13.6506742524615	0.665967455697312	58.5467995118861
Idaho	2018	Northwest	1	164000	168000	22000	2500	2600	28.3	5.7	0.8	3.4	3.4	0.4	-6.43335603159303	5.47585363919859	9508.51050994161	6.47839565191282	-0.577239384039011	3.01921186086594	2.27683422799262	3.41409418420139	5.13058173878363	6936.11962725499	6.50338339576471	0.0137223585456444	3.14271286917498	2.26299811458191	2.30199809822387	4.38757777027227	5576.62408949894	3.54593320661771	3.42116941771717	19.0637426774837	0.66579739345739	58.5467995118861
Idaho	2018	Northwest	4	99000	159000	15000	9000	910	64.9	47.4	9.6	15.9	7	4.5	-4.56798063924366	5.89592389930782	8487.23370974231	6.54862597094404	-0.213508847225456	2.78560166816376	2.25155615044874	5.86096847430289	7.0232382779093	10409.2782856999	6.73690259541285	0.439265986497267	2.48926093857754	1.41911769153284	1.84160911115107	3.76535126184314	4769.75831964562	3.29201698599725	3.43976630680098	18.1697234541946	0.782712363649104	58.5467995118861
Idaho	2018	Northwest	3	82000	101000	14000	15000	21000	83.6	5.4	14.6	26.5	13.8	5.7	8.38369799277181	4.74766537953214	10963.6351344744	6.48202813265033	-0.0825129382107832	2.66209335282272	2.05279426704857	26.2694229035426	5.94761417384738	30649.5324229621	6.58504978491535	-0.370768919234498	2.79100631186065	2.41202910530735	0.182846723309577	1.0734436536613	1239.10458301286	0.709411318353114	9.46615950348847	117.512224524812	-5.28443315044582	58.5467995118861
Idaho	2019	Northwest	4	111000	196000	15500	1800	1000	20.3	4.3	5.4	10.5	9.9	1.1	-5.67520254203462	5.30958588653402	8843.72363590463	6.45035633734789	-0.647607542165891	3.2266012445799	2.30807769474883	5.20965267632091	6.65321966594214	9615.78613007013	6.67534394067782	0.149034721359669	2.48702566080595	1.50458393192954	1.3079316580427	3.18561006183804	3918.66631437674	2.41654810864814	4.98755044786731	50.5501315600846	1.29391373098045	62.5281118913501
Idaho	2019	Northwest	1	132000	145000	12500	4600	1100	24.5	8	8	9.2	8.6	NA	-8.22216388539035	5.93968629944687	11416.1326469878	6.56271175646081	-0.419741717239608	2.66494887216807	2.08443631869803	2.08832718300605	5.58507824858346	6711.05533042758	6.51311547941807	0.239715019499352	3.04221368975055	2.12348494603567	2.44899701600063	4.68811761201974	5953.03435124416	3.42432007470621	3.53823369000713	21.8243817870668	0.60387434964596	62.5281118913501
Idaho	2019	Northwest	3	95000	111000	10500	8500	12500	59.9	15.4	21.7	9.9	18.5	0.8	8.48771109306013	4.3447963225816	10850.3612791936	6.36355096239174	-0.289842187634434	3.24757863513346	2.7283175231126	24.9328104540378	6.72760201874569	29386.6653725794	6.58835749906571	-0.811672864139207	3.66653012698687	2.12766956763378	0.877896405218374	2.57734141187188	3098.32102453999	1.99083645956806	6.59094647215369	80.0362730602475	46.6331035602489	62.5281118913501
Idaho	2019	Northwest	2	NA	NA	NA	NA	NA	NA	NA	NA	NA	NA	NA	2.74843775006732	4.72254221224439	6183.90591563168	6.50059541355897	-0.156663949739513	2.89905721397047	2.19169702404593	16.1473906034421	6.80848031833094	19832.6283972955	6.77112447788421	-0.00674550795266723	2.18452387895672	1.41934516552133	2.0225471146844	4.10100928253953	5175.00915578758	3.25232744435747	3.75232578465329	23.4202620227141	0.686761829605588	62.5281118913501
Idaho	2020	Northwest	4	94000	180000	19000	8000	1700	52.1	8.9	4.3	4.8	4.8	5.4	-4.52609865863177	6.67684355303946	9178.97986508499	6.55633293623816	0.00126643434596937	2.47365963160277	2.05460607942272	7.03374278497671	8.76063332819963	12784.5646737705	6.78712862443862	0.616194659714727	2.4354265216904	1.1703023520503	1.6947541996193	3.9904911850327	4933.47733346087	2.54168162208168	3.7269402555962	21.1599908938986	1.14660344508238	61.5390274938081
Idaho	2020	Northwest	3	70000	85000	11000	18500	8500	45	2.6	6.7	10.9	9	3.8	8.60723636020657	4.54704176023184	11077.2217306412	6.51103876025781	-0.186326768317571	3.0167049391271	2.14663507091453	26.2571810759909	5.79857407106059	30598.9259629724	6.54498717617219	-0.588996622480818	3.33638247751196	2.44055797158112	0.426974238916333	1.72000944901186	2016.66572021611	1.1339657004481	6.88018896366473	70.4856255475574	-2.44673460218919	61.5390274938081
Idaho	2020	Northwest	2	48000	81000	18000	22000	29000	44.2	10.9	11.1	8.6	6.9	5.8	2.08419117765644	5.83266468730219	7009.80162493512	6.45910060597536	-0.324358603509399	3.22569186159901	2.53939076585014	16.2894666907028	7.45319890255188	20273.4485237603	6.73702147851007	0.046041797843032	2.5749498840376	1.62210790069529	1.9918306967	3.94070984088305	4997.16881117913	3.21177732210179	3.02561804122388	14.6931619542127	0.714647217742437	61.5390274938081
Idaho	2020	Northwest	1	156000	168000	18500	4400	920	10.4	0.8	NA	2.8	2.1	1.9	-7.03730351598272	5.32656451983156	9988.54477043809	6.44099608453735	-0.658251424435086	3.27231048411376	2.49395308728373	3.2034958310863	5.22065972365583	6932.06656723142	6.56636871428215	0.133877284196979	2.86129560163872	1.89336631940441	2.28662929986665	4.20974236236972	5421.77923256537	3.73552648510517	3.2943742545312	17.4168682564732	0.636625424694601	61.5390274938081
Idaho	2021	Northwest	3	86000	135000	3500	7000	3000	55.2	1.8	2.6	7	7	1.5	9.48573419649669	5.17349466798587	12295.2038713245	6.521375482356	-0.196857364133839	2.61836151046787	1.96473574262171	26.6678912089641	6.34777800172737	31194.2202710632	6.58257199587261	-0.591634213937594	3.17046403230359	2.03424903295209	0.723460422162911	2.34496648351803	2792.52978310591	1.64618318633689	4.91837526513531	33.5604329877393	-1.57914695959731	54.1094886960946
Idaho	2021	Northwest	1	167000	193000	14500	11000	9000	30	9.9	0	8.9	1.6	1.5	-7.32273646622245	4.94617926826129	9945.69674925109	6.38041569307026	-0.56440986073684	3.04450998929477	2.48156599518045	2.93269754969338	5.48375024646602	6999.14419151909	6.38864499092681	0.407110420813909	3.22110019196619	2.39645774218317	1.96307731519208	4.00978765142927	5024.83164199254	3.09876958696354	3.55955165915194	21.0670165854911	0.69280730379622	54.1094886960946
Idaho	2021	Northwest	2	86000	120000	19500	40000	19000	31.9	1.9	5.4	9.9	2	6.2	2.88968767492643	6.53612470514837	8087.84606318961	6.54037076672937	0.150146256026789	2.67705135657814	1.98256019190179	18.4385909464829	8.54009646273498	22997.209242906	6.72196601662726	0.120068172510473	2.26121380204206	1.36453687120874	0.784257145965942	2.31078751095502	2761.7112546849	1.90015856142479	4.80812324557602	33.6268920384816	-1.47444244623219	54.1094886960946
Idaho	2021	Northwest	4	141000	230000	22000	250	4300	58.1	8	4.9	12	4	11.2	-2.91570366558384	5.6699282412442	7255.12882064364	6.35434045980355	-0.544613328678009	3.20840165137077	2.668847313948	6.80003836774077	7.70655159307558	11695.388715394	6.71270829605489	0.103136277271675	2.75019610718534	1.65564847145545	2.6399895235616	5.04346174017696	6477.85226871022	3.52898037392284	3.36490910287915	18.8397256194386	0.573574907567927	54.1094886960946
Illinois	2015	Central	3	14000	14000	1400	1300	1100	7.7	3	0.6	0.4	3.4	1	16.4947462591748	3.85747922796973	15338.7422362148	6.31558812491365	-0.377191399977194	2.56213372435565	2.67319102789525	28.0191700716258	3.48890972149013	25566.8825996376	6.22483061306391	-0.467794773389165	3.02611950117016	6.48806437254358	3.20234135958052	9.05422738987216	8696.14644998172	2.12069950620079	4.40198455039187	27.8326803181103	40.4125288411882	7.37113584643425
Illinois	2015	Central	1	6000	10500	4200	2300	390	12.3	6.9	0.7	0.4	12.6	11.6	-7.93622497773816	7.67198356936899	9885.73586572578	6.35814120313248	-0.274462517409744	2.06947155008498	1.19551483378016	2.62885136160064	8.29436143799379	7792.51148767362	6.3573835393443	0.23082764515036	2.7114407506989	1.26359835095252	1.55502715443808	4.50847809008114	4271.16793306717	1.96022663298606	5.03737566863959	38.4749266549469	-9.10163843357383	7.37113584643425
Illinois	2015	Central	2	9500	9500	1300	6000	1500	10.3	3.7	0.2	2.5	2.3	2.4	11.7882713288828	6.41105153384724	12084.3357567995	6.47084223561066	-0.28187006723153	2.01031375953275	1.16868894080319	23.1654438525964	5.47994427664766	21437.4168807659	6.33043234214042	-0.464092947584357	2.53419856153024	2.31154823814679	5.10970826098571	10.5795067495915	10580.4175225915	3.09308511054087	3.59404968840594	20.6686447272028	0.402839107309759	7.37113584643425
Illinois	2015	Central	4	14000	14000	690	0	30	9.4	2.5	0.3	0.9	1	3.1	3.32434482814948	5.45878446215056	5787.28931709528	6.21101958383008	-0.115018281524552	2.89219300455948	1.93057086621416	13.9820066424658	7.01162397874975	14163.2325266321	6.5400981468748	-0.181782496116898	2.32684530229165	1.12871253459	3.7580537724467	9.99561811632618	9669.43325303777	2.2984994068406	4.30063012153778	29.4048588421596	1.48654331522154	7.37113584643425
Illinois	2016	Central	2	9000	9000	740	2200	380	11.4	4.4	2	3.1	4.7	2.1	11.2862905495519	6.81818607613004	11874.5746589693	6.44561894383394	-0.309996603123088	2.335102565957	1.1551741762603	23.2254834715764	7.39403572927622	21950.0823089182	6.36558094166142	-0.51891443340404	2.40605085455261	1.51057331366639	3.06053852178718	7.22741203780324	7068.16707360352	2.34927860199363	4.54230043354391	38.0691397182454	0.726693651230255	7.38145950311494
Illinois	2016	Central	3	11000	11000	1300	850	310	17.4	7.9	0.7	4.3	2.9	1.6	18.0270797270561	3.42306225929405	16614.9297893867	6.22259458150544	-0.614550530800161	2.66137271759474	3.42207130240248	28.6535406091025	3.20839228521894	26107.5066383289	6.13592978404094	-0.900680463473343	4.05910784243276	7.04657948867351	4.76333415991597	11.5953228444051	11350.783614237	2.5199730393283	3.89217737660022	22.8557662964905	0.640642938649158	7.38145950311494
Illinois	2016	Central	1	8500	9500	1400	860	40	12.4	6.4	0.3	2.6	4.6	8.6	-3.0459786937516	7.09143613338943	6950.38605174564	6.40874200588617	-0.132301038643796	2.87673772863815	1.50828185144899	6.6527109144967	8.44245552114882	9679.70910936262	6.4134993436612	-0.0489706446942598	2.33416033350014	1.22487590961367	1.57699226392274	4.45594655527402	4256.69576738972	2.15633069657673	4.97014541278083	36.4862047037194	7.96734869517588	7.38145950311494
Illinois	2016	Central	4	9000	9000	720	0	0	27.8	11.7	1.2	5.6	3.9	4.8	2.09366767449129	8.37126590762567	7813.52942918817	6.28695779622873	-0.356880250616433	3.33933919308536	2.0186445934646	12.6358608540339	9.92037211337151	14546.4673094551	6.38212453408935	-0.340047895617005	2.33041199735863	1.44855939685537	1.81510433191974	5.36649893214239	5129.70760325916	1.81010828480105	6.20339010728528	68.2910923593241	-4.70746281433006	7.38145950311494
Illinois	2017	Central	3	13000	13000	1100	710	1200	29.9	14.2	2.8	2.8	4.6	3.3	15.7027621502496	4.12191177317338	14700.3243214093	6.35635812924059	-0.34795887766584	2.5552283169719	2.40443923966494	28.3469897450975	3.60241390261142	25874.22569501	6.27510369772182	-0.212189254138643	2.61793033808891	6.41725457984338	2.2619854459942	7.78202745361111	7338.14613097015	1.71704861896704	6.51579699696371	65.3200183390677	-2.14679235591066	7.40349767698145
Illinois	2017	Central	4	13500	13500	1800	140	460	28.9	10.2	0.8	7.9	4.9	4.9	0.664365377045824	8.4164213614237	7644.64917628823	6.33525726366255	-0.0538745948595097	3.2161768422088	1.53435598815337	11.5091324501879	9.75262659435159	13659.7444740714	6.44434852479751	-0.29324623121517	2.82315828213269	1.35786442214758	2.29110995000949	7.39694855553939	7011.75410163524	1.93997937562	6.39325857572518	65.1500077002758	6.86845125928728	7.40349767698145
Illinois	2017	Central	2	11500	12000	1200	3600	1600	11.3	4.3	0.7	3	5.6	1.5	11.530809916487	5.58818894482389	11539.2661571865	6.50483263126036	0.0177701024947192	2.19995440829413	1.16175261578916	23.3119439668669	6.57554564932039	21812.7581662558	6.41792920413773	-0.559669109208701	2.46229246058665	1.91175214567237	4.38230924849397	10.6442949292152	10366.3353169392	2.63705612046018	4.18822908204042	26.9832949420112	0.599161359616364	7.40349767698145
Illinois	2017	Central	1	11000	11000	2900	3100	150	21.2	13.1	0.5	3.7	9.9	8	-1.95134807756387	6.6339232296528	6192.96149751203	6.37818926546787	-0.249881352318899	2.91798658036082	1.40199053673452	8.46621784862278	8.05038514350955	10462.89929329	6.38754456613459	-0.0963203921418257	2.45423759203262	1.33085788693447	1.84649399816433	4.90841158062291	4696.68134151576	2.27895903999467	4.18131780301204	24.8851942599584	2.13881745103789	7.40349767698145
Illinois	2018	Central	3	11000	11000	660	700	420	21.2	10.6	2.1	5.1	1.5	7	17.2264403940251	3.9797411898029	16009.1417102311	6.13892275748659	-0.878006681921886	3.70991157125567	2.23893735229409	28.6100435859332	3.98712326905531	26156.3359501208	6.15441442911383	-0.925379785806996	3.76899885463491	4.81688148017118	3.84961590628424	10.6305180911631	10237.4865429159	2.28689787764623	4.75438134302088	33.2999628116842	1.20875393218286	7.36706758208263
Illinois	2018	Central	2	10000	10500	2300	5000	2900	13.7	7.8	6.7	6.6	9.9	2.4	11.4342736759657	8.78162815072106	12983.5434942815	6.27907598352627	-0.688842322982422	2.27779172535273	1.41595773661783	23.3246581501858	9.00870463746191	22517.3095136594	6.37020250683872	-0.990038059237839	2.96650093322864	1.26599312636141	3.65132557134463	8.9430659471265	8699.08476699655	2.55649902540831	4.54685245542927	33.3256106430546	0.619326288977049	7.36706758208263
Illinois	2018	Central	4	12000	12000	1400	600	350	27.2	13.1	2.4	2.8	6.9	5.7	0.306679477025634	7.11995072878682	6452.98607169272	6.26467239573687	0.880974880691876	3.71458676739096	1.69710898045128	9.8250239012274	8.42738326752419	11720.7673974148	6.3980903537873	0.735695795913266	3.17600675562462	1.36352092948092	2.81621804244692	6.76976560100547	6639.17597475102	2.43258976949159	4.32240209466784	31.4183644299968	0.784767676811362	7.36706758208263
Illinois	2018	Central	1	10500	10500	2400	1000	630	25.7	11.2	3.6	3.5	10.4	10.9	-5.93554605603614	8.05462245868182	8960.70750460611	6.2591906149441	-0.711579914479772	2.9146695456389	1.41417552410408	4.70327969551366	8.15996226277292	8434.99263474919	6.2648286955094	-0.464292362552249	2.65712995524041	1.49465741469977	2.95113800734015	7.69586790669828	7381.7156216432	2.49722135731411	4.53674304773287	30.1285144176167	0.783225807361146	7.36706758208263
Illinois	2019	Central	4	13000	13000	1700	1000	1500	28.9	27.3	1.1	3.4	8.9	8.9	-0.0348901139760993	6.55837543899581	5938.59431015805	6.18304513215019	0.444409416404931	4.08695137229306	1.85745766507437	10.5838057739912	8.16560508425616	12104.2100344443	6.39669931758308	0.300894083016396	3.04520141143766	1.26325422836917	2.69027563344833	7.56433193937496	7269.68015042316	2.31128967344021	4.48591726509375	27.439550671184	2.22901394947304	7.92317519297491
Illinois	2019	Central	3	13500	13500	940	460	1300	35.9	8.3	0.7	2.5	5.5	11.5	17.6081138025711	3.27323082378467	16217.0330195104	6.3092902477914	-0.120413037395154	2.27618097510889	3.84202561323007	28.8672797570727	3.15323398971464	26294.3809866753	6.17595223085998	-0.548416621952993	3.09206329425279	6.88794061024696	3.62680877999148	9.89869164355195	9545.79803325275	2.26149107535812	5.85791887530961	58.1975430240075	0.942346615644453	7.92317519297491
Illinois	2019	Central	1	9000	9000	2300	210	80	33.3	14.7	3.1	0.7	15.5	10.1	-5.97887619587267	7.59754034910904	8658.52313856978	6.09764283465438	-0.878507666570373	3.96493188562412	2.15489431838302	3.79140509398698	7.68754866631964	7676.67185278387	6.20680714171864	-0.21980999717017	3.26391736066226	1.8540975538668	3.15467335934996	6.95564183937264	6840.14751366527	2.76589214147565	3.05101969036	13.9218921029595	0.799696495577958	7.92317519297491
Illinois	2019	Central	2	NA	NA	NA	NA	NA	NA	NA	NA	NA	NA	NA	11.0685322507019	6.16870666421359	11411.2740186388	6.37023516140154	-0.315413745967362	2.25226354950849	1.37629077195371	21.9377794277965	6.74814609107109	20669.627321397	6.40826569723912	-0.607878977778334	2.60061212759986	1.60493055322223	5.22541464880561	9.90809567212727	10087.5854894112	3.46138253987666	2.92043741904721	13.5361927522574	0.402523769705036	7.92317519297491
Illinois	2020	Central	1	11500	11500	2400	2900	160	17.2	8.9	NA	0	7.3	10	-2.48612686329297	5.77812169406496	5664.707091689	6.03185761865806	-0.619270201377236	4.41808753889337	2.46900270412468	6.19003732199322	6.60116881258676	8149.46050912116	6.20894148047612	0.342572048928698	2.91479304749044	1.65972347568871	2.92573970524604	7.95539047691946	7633.363897511	2.39899218824571	4.90414831110364	34.0953375926198	1.10220779912893	7.92810021803291
Illinois	2020	Central	3	14000	14000	1400	770	690	28.1	15.6	1.8	4.9	6.6	8.4	16.3950092884604	4.41762176157618	15374.9115792543	6.29880694048191	-0.629010909199529	2.69358375080515	1.87692914470669	27.9143120460977	3.91190914928591	25522.9980355497	6.1638731791682	-0.875214904271527	3.88988528055303	5.21978712827488	3.12853788089106	8.64738308263686	8326.7696865826	1.99693078436315	4.73645788210517	36.7963630007123	-10.3651891938	7.92810021803291
Illinois	2020	Central	4	13000	13000	1700	330	410	26.4	9.8	1.1	2.9	2.7	6.9	0.792205559431478	6.078417888625	5550.46429515103	6.29270283443208	0.218807053376624	3.00139175610975	1.46938238093976	12.1743531928798	8.32327307964138	13353.7368126739	6.40681750129467	0.20225282293233	2.39359736047075	1.36891322728106	2.13015599515112	6.66259830214191	6333.72234285105	1.84317537498756	4.99424772085159	35.5040463201414	-1.43499326088052	7.92810021803291
Illinois	2020	Central	2	12000	12000	1500	4200	1700	23.5	8.2	1	8.3	11.9	4	10.462289975817	7.13944420840236	11406.5046626863	6.48457088725207	-0.172514559899875	1.85122161215184	0.999161720458272	21.8365227954571	7.49257654814721	20790.2939307102	6.48508726476979	-0.36161983277004	2.09334489247918	1.30787933859332	3.77970202661657	8.70816222336606	8548.9819979162	2.78340971174381	3.81770471560192	22.427885956351	0.59174626468838	7.92810021803291
Illinois	2021	Central	4	12500	12500	1300	180	810	31.9	9.1	2.4	1.4	2.3	7.2	2.92505335413425	7.26005064167142	7087.36688239898	6.35633351864159	0.505490990204153	2.50122742865041	1.41671065698455	13.601517835513	7.71418273063159	14158.9048905077	6.45803247297518	0.165469223479944	2.33025349215669	1.25310617950687	2.77325482100388	7.77774911981045	7476.93381162031	2.34875628147527	5.26605591833011	41.132450139357	1.4938106398482	7.59855028397882
Illinois	2021	Central	3	14500	14500	680	640	1200	37.7	9.5	1.4	3.3	4.4	5.7	17.0952102074653	3.68776344843693	15835.535685904	6.24346964029772	-0.613149545869672	2.84109652923517	2.75649478797828	28.653247839697	3.1697871061041	26103.3764377525	6.13028898627541	-0.769894466583725	3.50194917091217	7.08488215456521	3.27820134736641	8.73781049769333	8450.45739957935	2.17931227719079	4.22621703046585	28.0763532791676	2.31932315469195	7.59855028397882
Illinois	2021	Central	1	11500	13000	3000	2500	200	28.8	12.9	1.6	1.3	17.9	9.4	-4.74501434935915	7.75344289997631	8141.04678933692	6.26424414094753	-0.55639246817567	2.86957569778789	1.57376761070212	4.53192387776158	9.03811175865835	9055.00891934635	6.41968580163222	-0.103433218165915	2.56770984146456	1.21822089452675	2.36944394471208	6.37832082541117	6093.77145172342	2.36035772663032	4.59857072796249	31.0704185747778	1.66110525749724	7.59855028397882
Illinois	2021	Central	2	12500	13000	1100	3700	2100	32.5	4.5	1.6	3.5	4.1	7.4	11.2617866240694	7.13885495131885	12007.793263605	6.46692920424247	-0.250242506785883	1.98742036723077	1.05903730429207	22.5162690387499	7.11903821446006	21266.4111470623	6.376819127967	-0.363800476127624	2.25922224832681	1.34857282282772	3.70917256512509	9.09647770432571	8846.68197477807	2.59624629059315	4.11582309573789	26.2103211244613	0.707075254253759	7.59855028397882
Indiana	2015	Central	2	8000	12500	1300	4900	4300	15.4	1.8	7	0.5	4.4	2	11.409712866064	6.44367436593883	9440.57933612959	6.05862348339916	-0.229991523317527	1.9755623286322	1.03071444821096	22.8528527527799	5.7747754874079	16982.1199457518	5.92450069815498	-0.436354897383823	2.25975255959616	2.13107973468489	5.17783789849509	11.3148751421216	8964.92473960972	2.76727272503345	4.03694587117239	25.5820153779116	0.440290891801159	8.12331345622093
Indiana	2015	Central	4	11500	11500	1100	140	0	15.1	0.5	6.3	0.1	0.6	3.7	3.5169964901525	5.37559067114063	4653.51190044405	5.79313447700878	-0.0705992046954497	2.7459321465321	1.80080107306503	14.2472698415848	6.75783472862873	11423.0077743251	6.05882927969745	-0.188134303589248	2.39808963361496	1.21214867141545	3.20935777293244	8.78894464352054	6777.98000549612	2.16356776904619	4.60825929343061	30.8862508356706	1.22107353288423	8.12331345622093
Indiana	2015	Central	3	15000	15000	1600	1400	420	13.7	10.3	4.8	8.2	1	6.2	15.5797745440192	3.59913812820508	11583.3644878175	5.79495920639822	-0.417762883119912	2.60379289555332	2.7876074819912	27.5028188263863	3.3113986450381	20067.1727306589	5.86562963243522	-0.450534736364302	3.02320403041817	7.54676515087204	3.23765212431609	8.91465431500241	6870.56140834013	2.03484613371476	4.76166784473159	35.1520351806887	1.81899292536266	8.12331345622093
Indiana	2015	Central	1	9000	9500	2100	490	120	20.7	0.3	0.2	0.3	22.3	11.7	-8.23644312338089	7.55619597947348	8008.53433837288	5.94436442419196	-0.21063499100501	2.10780234892752	1.1298827339395	2.4729967196636	7.67602883211856	5778.18335272166	5.95907818777226	0.179820008546842	2.67065419199079	1.11017803853477	2.10068811373373	5.86428517469337	4463.15310953252	2.13465294822281	5.06124760596124	37.9638796434583	2.13896728604962	8.12331345622093
Indiana	2016	Central	2	4300	7000	220	2700	900	12.5	2.9	NA	2.1	2.8	4.3	10.3769186662416	6.66050517395691	8883.68640246806	5.98230520760735	-0.290052096121958	2.25575112270143	1.04956125332408	22.5258179590887	7.40421444219774	17083.2029720272	5.98432062061479	-0.579709384585291	2.5117167780507	1.35091450573696	3.50467033324292	7.27447587949408	5817.49862196328	2.70308114396429	3.12895040071634	15.550208397329	0.507115104650491	8.13919853738173
Indiana	2016	Central	1	6500	6500	770	30	0	17.4	3.7	0.9	0.3	7.2	5.5	-3.03962112788107	6.95958306387076	5471.47293236487	5.91657062374651	-0.110111144014154	2.83964262259972	1.42905737954114	6.9777455906231	8.2630557798164	7791.87418070805	5.96966506490873	0.0583972941373353	2.16468113205164	1.07186631923156	2.43244850339029	5.96595129478568	4641.76577666051	2.36770918470208	3.41119430265979	16.1993957234692	1.42972991487278	8.13919853738173
Indiana	2016	Central	4	7500	7500	1200	20	0	28.2	9.6	0.2	1.4	1	3.8	1.93306827978594	7.9299647942482	5912.74519095671	5.81104007013835	-0.394486355218688	3.43542014299459	1.95204558167513	12.715439390304	9.58501604009532	11535.0519009024	6.05116301407941	-0.22957740329391	2.1586197072951	1.15061426989213	2.13678554302798	6.02634072217927	4631.831415776	1.8390700821492	5.39393194445309	49.2074037909961	-37.0356012421164	8.13919853738173
Indiana	2016	Central	3	9500	9500	600	450	550	50.4	12.4	1.2	0.6	2.5	1.2	17.477630893784	3.53901852977187	12917.8998304349	5.83827563740139	-0.478711322013945	2.42799073726389	3.26421993663705	28.5202446399963	3.16870314254711	20787.4383589016	5.71096942747822	-1.02173855129194	4.13251874090415	7.04457965182245	4.40712287299254	10.7393899051859	8409.29042512955	2.2306879735758	5.30145917961804	52.3397573510931	0.533543277478105	8.13919853738173
Indiana	2017	Central	4	11500	11500	1700	320	100	23.5	5.6	1.7	0.7	3.9	8	0.995092061596709	8.16386929589645	5957.74289544555	5.87136279206793	-0.0919283005530234	3.16223780955341	1.59420093305834	11.2961495299713	9.47605325938792	10680.9984557869	6.01800462886938	-0.224756993765929	2.60599634831287	1.28478002418904	2.82399399977206	7.5569563666509	5844.07159907653	2.19791588786226	4.61873900777776	31.8671069981309	1.3403326856836	8.15726043766544
Indiana	2017	Central	2	7500	11000	1200	3000	510	5.5	2.1	0.1	43.3	8.6	1.2	11.1339999324248	5.49948666935543	8946.78652536786	6.01358335904329	-0.0726915106409178	2.28093654848514	1.3342060467776	23.0150767192294	6.24553446102596	17181.1494101912	5.91553558535881	-0.581230619976759	2.49169908671039	1.91953761779966	4.74658502988026	10.8384104872768	8524.6390709564	2.3587625090438	4.44379839297753	39.7669100084031	0.533048015540285	8.15726043766544
Indiana	2017	Central	1	7000	7500	1900	1700	70	15.8	8	5.2	4.1	10.4	7.1	-1.46676277527176	6.62845822440094	4864.11507830326	5.91168039355145	-0.149866254283166	2.92992225865006	1.45259321706819	8.63871986671555	8.05033852175122	8460.52647172406	5.95798506267011	-0.178273460172179	2.3962585597559	1.16358563924977	2.63390081421872	5.9166631630667	4640.31352073262	2.31494789747977	3.92065674150655	28.4616866723137	0.744442188766502	8.15726043766544
Indiana	2017	Central	3	13000	13000	930	420	740	13.9	5.9	0.4	3.9	3.8	2	15.3579727801686	3.92023930007943	11482.17706347	5.88031008019921	-0.357219845106335	2.53194204964572	2.46732004772607	27.3861172377674	3.58783493875626	20008.2680086448	5.8272644765053	-0.587206340145388	3.01226975561656	6.25521535630188	3.01521427955975	8.47945779812241	6519.38008408819	1.996044616012	4.93836232674207	38.0905150694465	2.01346715355951	8.15726043766544
Indiana	2018	Central	2	8000	9500	1800	4000	730	78	3.5	0.4	4.5	1.3	1.1	11.3097634408453	8.3569583982759	10131.3660510827	5.88707831980093	-0.599490093836489	2.02314413369577	1.03459800625749	22.8462052907649	8.53772103507576	17571.5929576077	5.96184384067109	-0.913534573009459	2.86288251089957	1.1674964191681	3.90641004337981	8.53760964496464	6764.30656014576	2.70145253670195	3.50272233289838	18.84595612818	0.523089118819867	8.13880101428048
Indiana	2018	Central	1	7000	8000	1000	300	30	33.4	8.3	3	0.5	9.9	3.7	-5.24027374685772	7.78778126033411	6725.48079914787	5.78700911486238	-0.621025598481207	3.0966264058279	1.56923879674956	4.9144023490324	7.94463139686229	6693.28794613079	5.80578025916021	-0.385355968587942	2.82520066434093	1.46662732224274	3.46272003655118	8.19302547255948	6372.98769382279	2.72997491169831	4.40591457997831	28.7262027738758	0.587794411749584	8.13880101428048
Indiana	2018	Central	3	11500	11500	990	520	1200	29.5	12.2	1.4	20.6	5	0.5	17.1660335918091	3.68360033263626	12718.3066968481	5.74506818711171	-0.73643353510953	3.22441298638433	2.69089405394919	28.0833990369161	4.07837171976106	20557.2644206237	5.86858011596724	-0.882296495656663	3.34993685163591	5.14987669296087	4.03539002225667	10.6552065728261	8253.73331294564	2.22487181374409	4.80733050880786	34.7894304637	0.763483971027661	8.13880101428048
Indiana	2018	Central	4	9000	9000	3300	40	1200	51.3	21.3	23.8	64.6	35.4	2.3	1.08747544995831	6.89919689990177	5059.53885894363	5.82361638222199	0.999918070375843	3.86114216385329	1.73317460855449	10.3140353852253	8.3093688259918	9594.65079518585	5.97439690685751	0.798019093889219	3.24890261350948	1.1763844946355	2.91953652704822	7.09700553361618	5559.15073944753	2.56733236467942	3.99699781207078	22.9190909637554	0.834025548225384	8.13880101428048
Indiana	2019	Central	4	17500	17500	1300	160	180	20.7	15	2.6	6.7	1.6	0.6	0.551134558684433	6.52058657480927	4740.40790226889	5.7787381681932	0.415171901951479	3.78603615814552	1.70412993617744	11.3515498236621	8.14947140685664	10122.8555051337	5.93046191322123	0.411235272251161	3.04149033137055	1.2172575254991	2.93266884037371	7.16031283600235	5605.18845569568	2.20608340541338	3.37658206992563	16.0050331584073	1.97093478812465	8.27373546872562
Indiana	2019	Central	1	6000	6000	710	440	280	15.6	8.8	2.6	5.5	7.1	1.7	-5.01490711199466	6.83379194254564	6073.29171066392	5.69982601825989	-0.735188390818109	3.8798307060929	2.0350930338054	4.5477690901217	7.56254541109089	6322.77564120264	5.73207714463266	-0.24252814634102	3.28989032719445	1.97985230029881	3.61043420626416	7.68905160106914	6086.24103162746	2.77604464421469	3.06417138343248	14.2633036498121	0.568746747381944	8.27373546872562
Indiana	2019	Central	3	14000	16000	1000	2200	1500	55.7	15.2	3	23.1	19.2	1.4	16.9869428214463	3.3430218709243	12541.5215329193	5.84900952317112	-0.0583727054628797	2.22446257016876	3.42136235290492	28.8177603548624	3.07569682285783	20994.399737335	5.78152301902085	-0.496721478391074	2.7506921994	7.52692192547576	2.71990011436999	7.79103265564718	5977.92731234007	1.8984618539413	5.8484747410677	57.0260509083069	3.25930285045932	8.27373546872562
Indiana	2019	Central	2	NA	NA	NA	NA	NA	NA	NA	NA	NA	NA	NA	10.8923160211469	6.07721493757104	8986.28907995521	5.89442620554254	-0.267454658294451	2.30581399944685	1.29339492554361	21.8097319568039	6.55591327817777	16407.6079141107	5.87781653301682	-0.715518595662666	2.95055446663267	1.63643544274758	5.13865747342436	10.0111094839131	8107.28037024972	2.94950099183733	3.60655819499261	22.6774177999894	0.392295352730088	8.27373546872562
Indiana	2020	Central	4	10000	11000	930	240	260	26.3	4.1	NA	1.9	2.4	5.7	1.33482221318886	5.705755058311	4244.89475851952	5.87791044767035	0.175756377157126	2.78453166895	1.31743656428268	12.217507972553	8.16545867524677	10645.1631439008	5.99257036667286	0.120969219320835	2.34095215790606	1.23873182304774	2.58502628367487	7.04342395498476	5435.0976164071	2.18056321500293	5.01300698258455	38.1453021308736	1.26587154770484	8.29012547186038
Indiana	2020	Central	1	11000	11000	1600	1500	420	8.2	0.5	NA	2.9	1.9	6.2	-1.70274720088511	5.39651286351281	4076.92066487569	5.55059524690894	-0.141283650605628	4.13345839544983	2.47064239433877	6.95085516839767	6.50379289752889	6858.15370737501	5.80691686716006	0.337536885208505	2.77774582127947	1.41118555383301	3.4623202977565	7.76418351959184	6124.76960706694	2.62541432090625	3.76806112780518	21.9427696365633	0.551950348898396	8.29012547186038
Indiana	2020	Central	3	15000	15000	1600	1200	2700	41.4	12	1.7	24.5	0.7	1.3	15.9450109997981	4.49651581960799	12001.2028771136	5.79749902940555	-0.781326634718178	2.9100562179729	1.67540603467627	27.8487153786611	3.62082745987131	20343.6530844414	5.76835953717775	-0.765706318734209	3.64867704055409	5.74332879536391	2.74659920994704	7.95329790698722	6095.31440641527	1.88619004811993	4.97641338769012	37.4594979910861	89.1272833334596	8.29012547186038
Indiana	2020	Central	2	11000	12000	920	4500	1800	26.8	12.5	1.8	20.2	5.4	1.5	9.93752504976635	7.11206863251736	8804.25190771156	5.98251966511191	-0.160618035781985	1.79598462167747	0.933168235805723	21.3608604022521	7.52642424405972	16317.022264074	6.03008623223124	-0.339777861483295	2.04963675595356	1.22944397733601	3.29257391162748	7.5783077551945	5952.92967356493	2.55937872682815	4.05010764484132	25.5485923578795	0.640890444033569	8.29012547186038
Indiana	2021	Central	4	14500	14500	1700	130	2400	43.6	19.6	11.3	21.3	1.5	1.9	2.99425008524283	6.99885404150621	5514.52534261526	5.90540637768942	0.613621357364885	2.40714608370095	1.14990267489688	13.5261133911008	7.6109814995722	11243.1098129746	6.02524699409842	0.14225104690366	2.25582138740364	1.18996577195267	3.26899745725279	7.72685716132997	6077.7223771667	2.55911740225332	4.25878204074107	27.542457545189	0.64324284915273	7.41462814573714
Indiana	2021	Central	1	10000	11000	2600	2400	20	34.1	5.4	0	0.7	4.8	4.4	-4.10533594721272	6.49014013650462	5502.3380826117	5.70967243677089	-0.347370687192565	3.30008948951178	2.14047912679506	5.33876606439989	8.22489647304323	7025.68052666187	5.93623651583539	0.301765886751823	2.35134632527664	1.23286985758306	2.44994877804016	6.1904430698276	4770.12005237899	2.3207235443626	3.85159806511612	21.4832671523229	1.32575074017125	7.41462814573714
Indiana	2021	Central	3	16500	16500	1700	770	1400	39.3	23.7	5.2	17.4	1.9	2.3	16.8794733743552	3.67231143593299	12513.6751512816	5.77527746641957	-0.668959017072583	2.75475442668629	2.82964953637214	28.0644294139296	3.40166834557947	20478.9145079508	5.60391445025562	-1.08132041397892	5.42059895723313	6.05096423096934	3.72722090513812	8.9484309519745	7022.14928420238	2.28751232721635	3.61480353826591	19.3065316977207	0.751132711093479	7.41462814573714
Indiana	2021	Central	2	11000	13000	560	4000	1000	22.8	7.3	0.6	7	6.1	1.3	10.5485859040665	7.34561321656609	9260.95314328013	5.99221091872635	-0.203556565730839	1.96282691536279	1.13355135335974	22.1428070165371	7.03015118931521	16737.7647520961	5.89019837465729	-0.487740178110384	2.50636535588645	1.36743735206028	3.54243517097598	8.43430138127399	6590.78656900364	2.32416967631388	5.28258288843742	50.6178951973152	0.547074853054161	7.41462814573714
Iowa	2015	EastNorthCentral	4	35000	35000	4300	40	30	53.4	0.9	0.6	6.4	24.8	1.4	0.614485679379397	5.99182384707629	5542.59167008814	6.37423484559013	-0.200171238063437	3.00512084468975	1.69202405264433	10.9980859665004	8.18487720647331	12615.4695351666	6.39253643714365	-0.0869984594001941	2.18115196570537	1.28143765899237	2.97737888108368	8.00635873176915	7860.38728889876	2.28229009471765	4.19221438735896	24.0494428805242	3.50229551960719	12.1250527942235
Iowa	2015	EastNorthCentral	2	12500	24000	1400	6500	3100	21.5	5.1	2.9	7.8	2.7	1.9	9.60596118346776	6.04761729249296	10388.3852471281	6.43756659688388	-0.250692015583828	1.82970718204803	1.08509032797936	21.3942642210912	5.90367669542381	20311.5026356189	6.36647495138884	-0.53240237930728	2.8044862098879	2.09231687192304	4.17335293552389	8.83316092924881	8940.82635283246	2.92240818165692	4.67937904444551	41.5373081327635	0.449056558556236	12.1250527942235
Iowa	2015	EastNorthCentral	1	12500	17500	3100	1700	270	26	0.7	4.6	3.4	18	3.4	-10.4235777379577	8.60272445884107	12300.6656381818	6.34504499252929	-0.287710758141299	1.73513027322096	1.01211649043704	1.56741367084393	9.70831443864491	8950.36719383302	6.41310576568296	0.352599255597	2.66873028237647	1.10494190353278	0.668167837828951	2.72628964865745	2554.74592653302	1.2795628023555	6.32986790407737	50.6685593132314	-1.94991920429208	12.1250527942235
Iowa	2015	EastNorthCentral	3	29000	37000	3000	640	680	17.4	5.8	0.1	4.7	5.6	3.4	15.199214406358	4.10268978162005	14486.8869173511	6.30843801047563	-0.436969440668604	2.56149261498284	1.81415417825289	26.7592680395881	3.62127671833791	24848.3311949738	6.29526813971816	-0.41243749773875	2.69040270399252	5.92239117284063	4.19414474807349	11.0130454766193	10844.2308469378	2.35167479399463	4.32662605360333	28.7394348390345	1.03436430854744	12.1250527942235
Iowa	2016	EastNorthCentral	1	13000	13000	2900	90	0	52.8	14.4	13.8	2.7	24	4.8	-6.25584510445604	7.58992752671157	9001.55873186938	6.37308757970109	-0.388951528565891	2.82507271756694	1.39942489820503	3.41188371054327	8.97027560893673	8783.23716766619	6.42359447200493	0.101698939984628	2.52610253900895	1.3640571317866	1.14290439902928	3.44897666445996	3325.24165331917	1.88726336860617	4.72947448124488	31.580537421146	-5.74625739820908	12.1514372635321
Iowa	2016	EastNorthCentral	2	10500	26000	2400	26000	760	23.5	17.8	18.7	0.6	6	5.7	9.71261208090536	6.9194497364956	10913.888351233	6.46175877726742	-0.336746441025823	2.41489787452074	1.21256892570225	22.1130047849348	7.62622701814298	21407.2026749382	6.48388615371807	-0.458758675957199	2.29061684221381	1.38197547553009	3.17616611251824	7.3619296130357	7337.82103930156	2.57526847019131	4.10579490543339	28.5781521113015	0.705849094354802	12.1514372635321
Iowa	2016	EastNorthCentral	3	50000	50000	5500	10500	2400	32.6	3.4	0.8	16.7	2.4	5.6	15.9564028646365	3.70309469430026	15073.3050223728	6.31578063951514	-0.384131511079492	2.98194709208508	2.84990474705195	27.0882813156742	3.43257393733177	25125.967890258	6.2826039262386	-0.471009242458234	3.11495704788813	6.66947193790638	5.04836875201667	12.8159319913635	12675.1975880419	2.39240431625623	4.30776079542571	29.7244435748773	0.766497961626465	12.1514372635321
Iowa	2016	EastNorthCentral	4	54000	54000	4700	0	20	18.7	9.8	8.9	9	11.4	6.3	-0.793762863211974	8.848574201358	8175.14860639747	6.25561903149115	-0.775246445805826	3.77577034856277	1.86249644612087	10.4985055979542	10.2859055278975	13524.6968161528	6.36383677726046	-0.447250634577102	2.3332184597455	1.22988480932357	1.38870894860187	4.7831089587094	4583.17022654852	1.56986317529886	5.8485933110566	49.3866471140162	-1.18028183346282	12.1514372635321
Iowa	2017	EastNorthCentral	1	10000	15500	3000	70	0	33.6	8.3	8.4	12	11.9	11.7	-5.36965590149525	6.58598283131713	7733.9825190795	6.31267694493587	-0.438363943024227	2.6528744149876	1.4161938182138	4.54964282797648	8.16266185010989	8505.24559228194	6.31552440902831	0.229173340360995	2.77999115696857	1.46110520607433	1.4898553744716	4.10078336526419	3970.98493884811	2.04568681487032	3.94155988513023	21.3878251964132	-4.38371836038862	12.1596418317558
Iowa	2017	EastNorthCentral	3	40000	43000	2200	2100	4000	17.2	7.2	2.4	3.9	4	2.2	14.5933635226508	3.93878706727879	13909.3419414488	6.30026274957596	-0.174543033073248	2.66649610245318	2.19272089116452	27.3053091168539	3.70661822802583	25356.7930435511	6.20389495041318	-0.262863165782883	2.81391084010786	5.82928547695983	2.59799482820232	8.45102608443624	8135.80304420141	1.8397911360212	7.09007161807297	84.2112967378796	-11.9240336032745	12.1596418317558
Iowa	2017	EastNorthCentral	2	12000	23000	2400	23000	3900	39.3	27.6	7.5	26.6	8.1	0.9	9.3975969686229	5.78158247736027	10097.8356586898	6.48055566655245	0.152221567573329	2.4080408089954	1.14828552921861	21.75338995745	7.39515790101174	21027.3295115148	6.52482045828967	-0.394981940018156	2.2760605563168	1.48419570771872	3.46627424300429	7.26312270805808	7365.27661409392	2.74641252615215	3.15820492836491	16.2830420778276	0.544343855761809	12.1596418317558
Iowa	2017	EastNorthCentral	4	45000	45000	6500	250	3400	61	25.5	12.3	32.6	17.9	5.5	-2.46500204910341	8.58034677262521	8214.99473601222	6.31162429807339	-0.25034091116876	3.25225304866391	1.61025469148115	8.87211747959544	9.85704094337977	12203.5174649745	6.39710417067393	-0.431913284884881	3.07574095349707	1.49439175635894	1.72675939557834	6.49536497087563	6184.63484257926	1.74602874955398	6.16179157027392	49.4927901257456	-2.81537948582392	12.1596418317558
Iowa	2018	EastNorthCentral	3	56000	57000	3600	1200	990	29.9	9.8	8.5	0.4	1.9	0.4	15.4754607977213	4.17373611199325	14749.3428876783	6.15751940273117	-0.884415073784762	3.54711820706652	2.13140107231039	27.0688381417396	4.50461110951238	25251.2916831209	6.12189359934901	-1.2409169083163	5.45955635469677	4.36554941585843	5.20322129119673	13.2273506339651	13079.6679151695	2.42249445438259	4.13265403768435	25.6414658313534	0.713635751029869	12.1286360946505
Iowa	2018	EastNorthCentral	1	41000	44000	2100	270	110	5.3	1.1	0.3	0.6	0.6	1.4	-9.62226755332479	8.16165542886866	11483.7008690517	6.35560007881906	-0.624422578612078	2.38286241524583	1.23675050201379	0.55509291208771	8.46478164668871	7720.70318938728	6.3690661233368	-0.456263099467057	2.53187833361886	1.37363431030936	1.48264324323293	4.06309053812211	3936.5036204874	2.12499023926132	4.34080460887008	27.2859110785036	12.4824146201736	12.1286360946505
Iowa	2018	EastNorthCentral	4	21000	21000	4200	630	80	55.1	27.2	8.9	31.6	29.4	5.6	-3.06494147617707	6.634855880075	6725.34163461552	6.28990690521832	0.22763986844529	2.89428063410543	1.46731525372389	6.60635440411974	7.79283194934897	9401.00710278079	6.28803265862555	0.464174004236885	2.80211148573328	1.25931168733653	2.48530751877759	6.76161493498786	6629.02611909632	2.16982438447498	4.19268351549434	26.7269084051253	3.76915002058399	12.1286360946505
Iowa	2018	EastNorthCentral	2	45000	47000	4300	15500	4800	12.7	9.3	0.9	7.9	8.4	0.3	9.43938764570739	9.53313484898477	12277.9044861505	6.4023791575487	-0.674573819434211	2.29280107899149	1.15655884442925	21.3250326081601	10.322959959936	21682.752404532	6.38542971498442	-0.838601336621438	2.65563499292275	1.20747780525869	4.03220032592425	9.62280096003596	9548.53704189987	2.68837805975563	4.17351373617062	27.2098973151982	0.594933101126346	12.1286360946505
Iowa	2019	EastNorthCentral	1	7500	11500	1600	170	140	34.8	1.7	0.6	0.3	7.7	3.5	-10.9889423884155	8.54853670624593	12671.4062502904	6.32516461260945	-0.264803919013322	2.34671863488457	1.4035504366211	-0.944325671128689	8.45846921011887	7746.23886052693	6.28914449527696	-0.0570153119247492	2.62612287780558	1.42962465035551	1.75076690320183	4.37746361969173	4290.94944208344	2.36987022692368	3.7660640980346	20.5519559445382	1.81040937798907	15.0685391421731
Iowa	2019	EastNorthCentral	4	32000	32000	7500	1500	530	61	17.8	5.6	25.2	19.7	4.2	-3.01020593707974	6.68683911890388	6747.96544048883	6.1522576527282	0.0986306017129271	3.91423610177984	1.80446209004179	7.50001291172211	7.75148570926494	9925.18556872762	6.33134251243612	0.281995570906446	3.11059386220204	1.35965090435049	2.20722096509213	6.41001770849827	6238.39277398537	2.10830763781035	5.26718504342788	43.343489897368	3.78877921950365	15.0685391421731
Iowa	2019	EastNorthCentral	2	NA	NA	NA	NA	NA	NA	NA	NA	NA	NA	NA	8.69598824213096	6.35109767025992	9855.00268295723	6.38077803177457	-0.0476690797974218	2.18947485790106	1.15692582684177	20.2938862305589	7.14082541372111	19688.8897680541	6.41039953960171	-0.390904772871578	2.40238943288227	1.34260187983709	4.38729713916731	8.7578796519183	8964.55302731817	3.21719041109941	3.53334253110602	21.6782063627312	0.451310263412383	15.0685391421731
Iowa	2019	EastNorthCentral	3	30000	33000	3400	2000	4800	39.4	7.1	5.8	26.3	27.8	3.6	16.0753154375097	3.65043979321528	15169.1124906744	6.29404355027461	-0.0744102984851497	2.50316056344812	2.79750910207478	27.2287633694034	3.56895785696959	25270.2227854977	6.25855253974448	-0.358433404297787	2.70788017212364	5.97489400177527	3.79761535943609	8.96188214957507	8956.58199190355	2.66668718514693	3.79010715098597	22.1934718843239	0.676831578447254	15.0685391421731
Iowa	2020	EastNorthCentral	1	9000	17000	1600	6000	420	22.3	1.9	0	NA	5.7	5.5	-6.75433154295072	7.05163381511395	8936.37368977662	6.21621180072051	-0.780013419089452	3.18220530786863	1.89276457026791	3.17747301819321	7.20484995881512	7206.53224992696	6.24180253173314	-0.0164948154871692	3.3091347862141	1.83345676087265	1.36815702068288	4.14882064225125	3998.06559747218	1.90867939224359	5.11207107745104	36.8774539176316	-7.56358867210779	15.039242449462
Iowa	2020	EastNorthCentral	3	34000	38000	1800	1100	2900	49.1	29.4	3.9	6.3	4.5	NA	14.7253430012811	4.57082245442721	14188.0430115578	6.39053145217638	-0.217526861322816	2.09826865788623	1.54563934310943	27.3666693558082	5.12980694366557	25621.4061194701	6.20926785733439	-1.33450949917372	5.04546716404576	3.54005053458922	2.35238263392382	7.15076230261801	6927.03692148399	1.93346249843299	4.86633193287658	34.7649860226022	-4.57703351348821	15.039242449462
Iowa	2020	EastNorthCentral	2	21000	29000	3600	17000	4700	30.6	24.7	16.6	0.8	3.5	0.5	8.9454526121227	7.94494512800993	10949.5018744162	6.46832144363977	-0.305982043532548	2.11411409322618	1.19521283277502	20.904073274807	7.91568172718973	20456.7589726814	6.41822974697253	-0.506929754463397	2.7135006326162	1.27855184980182	3.20781088047184	8.28221389851213	8128.42334840466	2.53539902567637	4.59291666920626	31.3302714776197	0.825058370193141	15.039242449462
Iowa	2020	EastNorthCentral	4	38000	38000	4800	700	850	39.8	0.9	2.6	NA	1.8	1.4	-2.58265450154122	6.62736862921107	6545.20768862036	6.31747133245916	0.120059044657015	2.996987554118	1.67948841934858	9.43090092644382	9.03409311617751	12017.5663151999	6.39200215996953	0.301073456084102	2.3749019964389	1.39321057455372	1.45538383016087	5.31648683168864	5072.22549690679	1.37869088810372	5.59748328399719	46.0727922115151	-1.264471729438	15.039242449462
Iowa	2021	EastNorthCentral	1	15000	26000	2100	1100	30	18.9	0.7	NA	3.7	7.8	3.8	-8.18032209213136	8.87455155089874	10985.0599244884	6.3247350541441	-0.691050292549414	2.81722153795799	1.50378310491301	1.54244635780546	9.92411987206755	9140.80602725801	6.44209284853018	-0.20558970087137	2.79443367541907	1.21973266316171	1.42551946992473	4.23497473314877	4066.93286097034	1.98758741263224	4.52805012115822	28.3723434756598	-6.23816727631054	13.956512527946
Iowa	2021	EastNorthCentral	3	37000	54000	4500	1000	130	7.5	1.6	2.8	5.9	NA	2.2	15.2855412817226	4.15493115356669	14576.1304552345	6.26554491186723	-0.594622541231791	3.32017870689969	1.85042722195126	28.0365418318396	3.29287666043555	25976.5576196759	6.28975233219616	-0.415298145883688	2.69936817658686	6.88338157778244	3.04940355847234	9.4718789483541	9156.57919785063	1.85406111768876	5.43178645164451	47.5262054974727	-3.50585978154191	13.956512527946
Iowa	2021	EastNorthCentral	4	51000	51000	4000	170	90	17.9	1.2	0.9	17	1	1.7	-0.219762098296734	7.38337314810964	6797.1846939954	6.38006908549235	0.305573805780549	2.81899282345044	1.73396706736069	11.3697276177665	8.32144225140529	12965.2560569318	6.45475042258877	0.0718214422045305	2.31758710885534	1.30291910795946	1.92178313542174	6.69492919939319	6409.46034651586	1.59706077775901	5.16580209769041	35.6751231335589	-1.07000485711327	13.956512527946
Iowa	2021	EastNorthCentral	2	25000	29000	2200	11000	3900	13.7	2.5	1.2	0.8	2.6	8.2	9.64007429690654	7.5785345349171	11222.3186613876	6.41358291827562	-0.261873771115531	2.0264258439578	1.10982318111028	21.9319414676053	8.00479633854632	21366.9144715337	6.41312500837431	-0.283640706251173	2.10578341780111	1.17892593442352	2.51714810013071	6.92131047094926	6740.17088370199	2.13481524318163	5.53627294410767	57.4540773714091	1.51602507021734	13.956512527946
Kansas	2015	South	2	6000	7000	670	2800	420	14.4	2.4	0.9	0.1	3.5	4.9	11.3113370460486	6.10209424005376	13863.3833535921	6.81375179925343	-0.17046622429459	2.18853055550405	1.19364125026462	24.4519344368942	6.33377913972468	27246.0211696981	6.73365294427516	-0.0743679372764214	2.41238588736303	2.49337259099592	4.14807439302117	9.89694482644563	11575.2730593838	2.59818686468207	4.21484800929111	28.9896432687442	0.563742054584472	18.0232634898124
Kansas	2015	South	4	8500	8500	3400	50	20	44.5	24.8	0.2	25.1	33.9	19	1.75218389338813	6.27387532935524	7064.90138139256	6.75151462246151	0.163438986019586	2.25032320335174	1.33267649994103	15.2483328866061	8.56499846530184	18968.3811453776	6.80032423323414	-0.316630803321482	2.49888569744873	1.14471094903138	2.05242500287106	7.20285534182068	8123.02232618504	1.64779120345591	5.37948474650395	39.2511170732392	-1.03745436934114	18.0232634898124
Kansas	2015	South	1	4600	7000	1600	450	70	32.7	1.3	1.1	14.2	9.5	3.4	-5.57041825862523	6.09041867564391	8853.90009274892	6.58507206437925	-0.192476288814091	2.21312747766325	1.51277118782184	9.91438479391178	9.96146428867515	15076.4961435828	6.81888384785402	-0.0334445292748716	1.993835661304	0.955827854182618	0.503543780479781	2.1533895770638	2372.3098237008	1.29057260290065	7.41720011853831	71.4396895490994	-2.25078505312938	18.0232634898124
Kansas	2015	South	3	9000	9500	1000	100	160	22.5	16.2	0.2	14.1	14.8	1.7	17.4855843921203	3.73551101077682	19392.4362654938	6.53404672382152	-0.444854878333617	2.68351368033761	2.55968697873992	31.3432976784824	4.08604165488525	34281.934072001	6.52706136521158	-0.37913272182897	2.70955884628399	5.76270918735808	2.68754335550863	8.05354282396858	9208.22327254777	2.06397045697537	4.99672307998345	36.9943408454808	-50.6694905087462	18.0232634898124
Kansas	2016	South	1	5000	5000	1100	1400	100	30.3	10	0.1	1.1	2.4	5.4	-3.1997974905164	5.23187253157404	6615.25320239589	6.39446530088074	0.260025815274982	3.73223930247411	2.46052244486222	11.8754409092063	8.20664409443756	15570.7990803854	6.61362086354226	-0.11794518951298	2.27273127947531	1.63593997189906	0.550428404743754	2.36547797125829	2619.73338730881	1.00636824794269	6.50312414274208	64.5647380214353	-2.36874036192587	18.1208256337612
Kansas	2016	South	2	4700	6000	960	3000	900	47.3	11.6	2.8	8.3	3.7	1.8	11.0869593098894	6.58774718575644	13911.0218947023	6.80914051867336	-0.0200196733796916	2.10667738689547	1.17792453007118	25.1694994498751	7.05224440275801	28195.1229328611	6.76742391116516	-0.297889810044268	2.4146415131154	1.91908896538998	3.6789873855204	10.271240314592	11768.5285365894	2.20042887950158	4.60760993629268	31.6262060510782	5.29330616961501	18.1208256337612
Kansas	2016	South	4	5000	5000	1300	200	0	29.2	8.3	0.3	3.1	5.1	1.4	0.183907362380669	8.56116715236352	9287.40184620232	6.63772389332019	-0.417299945433971	3.12260754709652	1.61601112883285	15.8097529854358	9.82096059584129	20185.9817357833	6.67337025674357	-0.47879930024967	2.64634526921016	1.43704369798692	0.760031296079553	4.00693597348935	4423.32423122042	1.07398808466598	15.8465923231743	430.498128436079	-1.88322861301461	18.1208256337612
Kansas	2016	South	3	8000	8000	2600	310	190	42.8	25.5	14.1	29.1	4.5	2.6	17.5285253950891	4.29016818713967	19572.2141491695	6.54300967012666	-0.919290940316587	3.73688676119182	2.25086557697418	30.8337674508168	4.23517468359706	33755.6501497564	6.54846306680724	-0.438095123075719	3.00893352711683	5.64682359045202	4.19148158276288	11.3572735634832	13129.952969844	2.39121089452967	5.2195910961562	45.9724530878397	0.955729684459308	18.1208256337612
Kansas	2017	South	4	6500	6500	830	140	40	17.9	7.7	3.3	8.6	0.6	10.2	-0.193308458226418	7.70921657689292	8363.88042496813	6.67203414096273	0.167424323439528	3.0360645239997	1.76298430862434	14.6577593452106	8.92435951632359	18612.2772983546	6.72223258660426	-0.517295867046097	3.14969723739544	1.42252059856386	0.883230672444599	4.96627854738726	5470.83908102351	0.931293466918449	9.3482732568846	118.828804164742	-2.25007886380342	18.0764015542864
Kansas	2017	South	2	3800	6000	390	2500	870	17.3	8.5	0.7	22.6	1.7	6.4	10.6994224318261	5.95458422412837	13208.0620147426	6.84583382584415	-0.180345674650266	2.04397017457872	1.08492104503615	24.6236691029402	7.35262021040313	27719.6022345071	6.71860857675684	-0.587074853006311	2.93896322806909	1.70811339333195	3.9453587578144	9.05265574635324	10651.8928770493	2.81918973645297	3.56293549129777	19.9604489530367	0.626615497460895	18.0764015542864
Kansas	2017	South	1	3800	3800	1000	930	380	47.2	3	0	3.6	16.4	14.3	-2.66930673933464	6.12003504278522	7162.40066374784	6.57706067119385	-0.172629901134107	3.30394028042766	1.81036697127218	12.2507724846901	9.00829601319454	16312.1573289047	6.73447501586616	-0.107554112059492	2.44601046427465	1.2196830840438	1.38845922533069	5.84375153684277	6443.25241767021	1.30293963069006	5.77151027760228	41.3888171222104	-1.52919355040296	18.0764015542864
Kansas	2017	South	3	7000	7000	1700	1400	1000	65.4	52.6	14.8	20.3	1.1	7.4	16.4798830916962	4.00037914337739	18392.7990809952	6.62314016891068	-0.258689657179961	2.86583167675331	2.56588443292844	30.6325884177318	4.62518053701315	33600.0415963944	6.43804649881948	-0.648935759612997	4.22853050762871	5.00241641747573	2.51418238387348	8.79058402051725	9916.36473519297	1.79012595536875	6.99052181515137	78.7251538448401	-2.02823237681829	18.0764015542864
Kansas	2018	South	2	3900	3900	300	3500	2100	42.8	31.6	1.3	24.9	2.1	1.6	11.258378731772	8.87294527872239	15462.2616118101	6.70164718580852	-0.682763704754153	2.43281893264008	1.35803671202693	25.8251756698442	8.90617119173805	29466.8007940289	6.65584886540196	-1.0546133025119	3.38088910553913	1.53494931158799	2.67525761422604	8.0480554388915	9148.23839078903	1.99441419653115	5.47304939447247	50.9458171523119	-7.4447539011427	18.1378515655898
Kansas	2018	South	4	5500	5500	1000	420	10	62	31.3	26	43.7	1.6	26.4	-0.910518505142487	6.36125618320968	6969.59980837351	6.55514690515768	0.460038236502136	2.96044951156481	1.39343871627846	11.7952721993105	7.81378621026119	15345.3064115846	6.72740808759955	0.253272305544021	2.98687213144981	1.19828729310383	2.63436640630223	8.48696006758133	9638.0173327153	1.89696472334803	5.11645391929957	37.1757009247435	-1.63099078340466	18.1378515655898
Kansas	2018	South	3	6000	6000	950	300	180	76.8	51.1	6.6	8	23.7	7.9	17.3831019086268	4.01848034951836	19350.5583736763	6.41850477257926	-1.15954866548631	4.32571808355355	2.3651877494684	30.0922068416773	4.62914278990479	33021.2926283093	6.33020881550941	-0.953600723132049	4.03576744943689	4.24030939253388	3.50203146186983	9.47722865692307	10958.1154651254	2.28647281345117	4.92530735755704	41.23939916623	1.51994694765374	18.1378515655898
Kansas	2018	South	1	3700	3700	950	370	410	63	20.3	1	4.3	27.9	9.1	-5.79339389624636	6.64367280232367	9455.92547068059	6.6126617613238	-0.152677735743658	2.65802705379696	1.59422358203381	9.29861998987702	9.09956787007854	13956.4183762912	6.65856725517701	-0.369839248556991	2.48359681885976	1.3572753561044	0.622262316301346	2.74714428491472	3021.58527125316	1.25215175743271	7.71049885750542	77.3691130186566	-2.04848713940224	18.1378515655898
Kansas	2019	South	1	4500	4500	1500	370	110	86.9	7.8	2.5	12.2	21.6	4	-5.59098125727115	6.41560252923785	9128.82414319415	6.60378979210831	0.0224737595135658	2.79550388976433	1.67740140233376	5.91016111321176	8.16315940060074	10810.9826206597	6.72356856167866	-0.0239217921583357	2.27377570679206	1.15718242728976	1.25821794601596	4.00403028488632	4502.29895747512	1.86816799355373	4.94734075035495	33.9941046849975	-1.15980905694671	20.1260193213244
Kansas	2019	South	4	4800	4900	650	190	460	65.8	15	11.9	43.4	0.4	14.4	-1.61852427863627	6.14206026143498	6888.95574665644	6.42521806942932	0.761202100707477	4.84885642573733	1.94472533930245	12.8560144658557	8.06047171421947	16457.33233704	6.73100082348039	-0.032693940932141	2.55890829476665	1.22443772670223	1.16269363145345	4.57075412120156	5115.21760966548	1.4990268678164	6.67709276690897	62.3237894727025	-1.38122505226703	20.1260193213244
Kansas	2019	South	2	NA	NA	NA	NA	NA	NA	NA	NA	NA	NA	NA	9.91730405922687	6.19872263393616	12615.2151308742	6.71687339541951	-0.19522567386189	2.49329899536588	1.27915309491305	23.4808700673983	6.75328948941903	26354.8157926936	6.62433640967365	-0.476724989871596	2.69258021958422	1.72183072440595	4.89307287620354	12.724435127772	14705.2750586049	2.57413186354748	4.80141820375328	36.0637215198268	0.658964273809626	20.1260193213244
Kansas	2019	South	3	7500	7500	1900	190	400	67.5	33.8	21.8	23.9	1.2	0.5	18.2582246978535	3.0132125123468	20070.3483317247	6.50406188178663	-0.530797898108262	3.39066135400114	4.59940037264562	31.3318247005484	3.53331333133975	34197.2396162747	6.42656697473939	-0.224843140879841	3.19700461824335	7.79581552251067	3.41554758401194	10.1581452846447	11623.4201157795	2.03033649744153	5.20575898308676	43.4370661163038	11.2259113137167	20.1260193213244
Kansas	2020	South	3	7000	7000	910	600	730	93.8	24.8	15.6	34.1	2.1	NA	16.1907366849223	4.74217384714856	18297.8552328874	6.65152715369095	-0.840154976517068	3.29189026251179	1.667332395132	30.0619216951713	5.27039410203959	33101.8144286865	6.32573127928239	-1.71088514146699	7.47983377761929	3.51412752266306	2.7473512218924	8.13996270280921	9317.72037540135	2.02778798623935	4.84551113759662	36.2653642722919	-3.92882067379708	20.1295882973337
Kansas	2020	South	2	7500	8000	680	1900	1800	68.4	34.1	24	32.8	28.9	14.3	10.1366026424105	7.63109724907117	13686.1034741669	6.81539911246284	-0.335906369647691	2.29805347280385	1.21644267619422	24.604624721967	7.9714215892243	27898.3635115927	6.66625164769949	-0.572796897546895	2.89685421273465	1.50074344405055	2.39662797850554	7.21473796732271	8200.45183726982	1.88330029106926	4.98544995922463	39.4952881268027	-3.34402687953788	20.1295882973337
Kansas	2020	South	4	6000	7000	2400	460	170	37.7	30.3	1.2	33.3	26.4	25.9	-0.404166994192269	6.17366335189026	6710.15717723257	6.67092963384782	0.244118323672115	2.77135812183227	1.59117008152326	14.7090403230889	8.98803143264079	18695.71995825	6.80141502702942	0.0664643928047036	2.24987800224824	1.19534994368312	0.939343112187008	4.53273290080465	5020.56090957971	1.15819868120059	8.8471785074618	109.946374093166	-1.83806746631775	20.1295882973337
Kansas	2020	South	1	4500	6500	760	2000	130	13.3	8.1	7.8	7.8	3.1	11.3	-3.29239112581718	5.4464135078794	6864.87915125589	6.44091575675827	0.0553837085873578	3.12238448063965	1.86959433095224	9.79644677104023	7.11696949215538	13061.3177413229	6.64749848319031	0.0699406645549225	2.61858077871201	1.50678877124972	1.35415851993079	4.26136824894936	4823.10714886505	1.97028473287236	5.62228290599177	45.228638984009	-2.99825203225615	20.1295882973337
Kansas	2021	South	3	9000	9000	1600	500	1300	66.8	31.1	10.1	14.9	17.7	14.7	17.3336419365501	3.71672961032991	19227.0289695879	6.47312674626128	-0.989367113090214	4.58722300054068	2.9578628942366	31.8233737578133	3.57826386318614	34732.4706041819	6.48665201103392	-0.192029543149232	2.95777058398935	6.89367741974036	2.3885850505441	8.42946559744827	9502.3725205308	1.63660378532828	6.57613513057693	69.1536038429738	-1.1391042689977	19.0141577748596
Kansas	2021	South	1	5000	8000	1400	1000	10	25.7	2.8	0	0	19.1	2.2	-4.94757990048031	7.31936799370123	9477.19122866117	6.43803105344602	-0.876918614677126	4.22644736184851	2.23837422430614	7.92977567999744	9.96902718397831	13664.6349110949	6.64774112936393	-0.643825476696515	3.00623868742597	1.45774456490871	1.68603426730718	6.28127233142415	6976.59788828168	1.65665497174001	5.97556122260296	48.0086978717886	-1.13646355886073	19.0141577748596
Kansas	2021	South	2	7500	8000	1900	4800	1600	47.8	21.6	7.2	8.6	1.5	6.5	10.4906749221479	7.24339266850434	13751.2673550822	6.80990018510349	-0.231234843217082	2.02311532570216	1.0876357839807	23.6646354157823	7.72773319542412	26852.8434377715	6.75396561434468	-0.201387774561764	2.42544963615567	1.5190589399797	2.91066133618946	8.60629783276293	9799.88391560258	2.13774368720316	6.65314810341273	79.0993366231482	1.63413447227367	19.0141577748596
Kansas	2021	South	4	8000	8000	2100	140	50	30.5	20.1	1.5	15.5	14.6	13.9	1.07911755338918	6.38668907224062	7025.04778209592	6.6755093588236	0.0948669627306081	2.73984429836177	1.48258015504503	17.0295515381228	6.9660786853872	19955.4268749171	6.63138781427082	-0.215493018986979	2.65218677532431	1.57577159085823	1.05348193560296	5.30590255710416	5867.00220368844	0.919638546364782	8.59827878379872	105.151729975626	-2.0021173815884	19.0141577748596
Kentucky	2015	Central	2	7500	8500	980	3600	1500	21.7	18.2	5.3	1.8	9.5	2.9	12.9280554183486	6.07503334169511	10665.1622779928	6.02328256104071	-0.400211822644432	2.19108465794455	1.28512276317689	25.0592113617864	5.18801612626324	19106.885566195	6.03163377876926	-0.435223491060162	2.14441709199471	3.05655081301483	4.86800098996192	10.1547808971212	8408.09535246686	2.68278749800518	3.73444580712357	24.2978931370628	0.419452028961069	12.3381278310467
Kentucky	2015	Central	1	7500	10500	4100	250	0	10.8	10.7	2.5	2.5	22.7	12.9	-4.77040838816764	7.38305646014911	6526.86431173413	5.86183150945024	-0.412561082176201	3.03959230743433	1.79008647992183	6.73345189503101	7.77440048331689	7636.8225185615	6.02339170761946	0.109391091868978	2.27908892868046	1.20218107619025	3.53527384208807	8.6127363031275	6912.93257536546	2.34838848782018	3.48903146584921	16.8197366087792	0.966906355999935	12.3381278310467
Kentucky	2015	Central	4	8500	8500	1100	20	10	22.2	14.8	0.4	9.8	7.2	1.7	5.43327928222605	5.57477299013356	5844.04526339518	5.99353830835956	-0.190927330469069	2.02681568803095	1.31173770766365	17.1275777743274	5.50442020287571	13505.8492709116	5.96630725552222	-0.194364531660874	2.88920176268938	1.69546011164687	4.1483639758627	9.25528920101538	7614.21236369954	2.62476740104506	3.27375634139887	15.9562730720591	0.549887107956451	12.3381278310467
Kentucky	2015	Central	3	10000	10000	1300	170	550	40.4	11.3	1.2	6.5	9	2	17.0382936605445	3.61059317539312	13075.1631215131	5.80567368438091	-0.661568302937907	2.92772368617485	2.97467939397579	28.6689568948664	3.08626011158065	21646.9303283988	5.79845468505214	-0.53229767630356	3.23954425341305	7.73780127303241	4.39999602558322	9.73947183882599	8023.206875456	2.53276693703072	3.52917420475975	20.2150788993216	0.487845974626382	12.3381278310467
Kentucky	2016	Central	1	6500	6500	1300	390	40	23.6	9	0.7	6.3	12.5	8.4	-1.06963425353444	6.76912064727771	5116.77703042285	6.00712993894645	0.0932764137954916	2.53633695965874	1.44544234382436	10.0232699649788	8.41704900912345	9772.45668095673	6.08274716617473	0.0111746002363314	1.98964382765594	0.948067875924602	3.23936846381151	7.73074449699619	6258.3017698471	2.54108351760705	3.92149618769917	22.1042310973026	0.634770774799268	12.3378661388565
Kentucky	2016	Central	2	5500	6000	450	2100	270	38.9	36.1	1.7	28.4	16	3.8	12.0071515555578	6.25119917739709	10107.1829950856	6.02701997426693	-0.389996585280937	2.39362580365784	1.23166640070739	24.5820212286346	6.09392013482611	18909.3928712159	5.93039327221707	-0.637221984372881	2.72255215633149	2.24441992272232	3.9987714266203	8.35138849402223	6913.37534714228	2.55997388370644	3.21445613995158	17.0902952510476	0.475502754334226	12.3378661388565
Kentucky	2016	Central	4	7500	7500	950	60	80	48.2	22.3	3.3	3	10.3	5.7	3.38044305997206	7.08626584812047	5894.1668511915	6.03658669782459	-0.0256676575979632	2.27976616792401	1.16990267732019	16.1181839996152	8.73098313208066	13761.5931179621	6.0824455686635	-0.303844365328175	2.24019048936213	1.18359952581949	2.59085416011705	7.63982852912058	6056.25545584896	1.92052916727258	4.51053238047153	28.0888539002633	-4.23740409030974	12.3378661388565
Kentucky	2016	Central	3	7500	7500	1000	900	230	42.3	25.7	0.9	11.5	7.4	4.5	18.7794815410556	3.49002770794418	14339.668392851	5.75554503987499	-1.08926946099044	3.83172169921627	3.59326406678134	30.1746760808722	2.79832897235442	22750.1657080195	5.52959890049277	-1.56768205530907	7.15210694009153	8.6320182712964	4.60953244716756	11.0735665380898	9004.70970884217	2.33250685097771	4.88488896940002	40.9587763548443	0.50111930399006	12.3378661388565
Kentucky	2017	Central	1	6500	7000	1300	950	430	31.9	11.5	0.4	3.8	16	7.5	1.0897574126795	6.47763071240568	4877.37371531999	6.00148120044863	-0.181171178522555	2.58620017938845	1.41762370715063	12.3551396128422	7.50822734573429	10735.1133381817	6.00242575686009	-0.42439548722752	2.69582939401802	1.32516775890057	3.15716271943119	6.14057477317496	5126.86357749771	2.75423255007043	3.06390152376351	16.7722363293723	0.503374038316081	12.3573337673888
Kentucky	2017	Central	2	7000	7500	900	3100	590	25.7	11.6	1	4.5	4.3	4.9	12.8313156534994	4.85732528607797	10243.7931004433	5.99135669608104	-0.363308274150538	2.62248847768752	1.51906223087835	24.8224201942745	5.22019730709297	18938.7241361041	5.85019001454547	-1.00567692524538	3.44864685069444	2.96457399813489	4.51739751266483	8.99810700283551	7517.43399638444	2.74998801014715	3.11058797112656	16.0490225408887	0.402893763785005	12.3573337673888
Kentucky	2017	Central	3	9000	9000	1600	450	700	46.4	39.2	4.6	0.6	10.3	6.2	16.8229826334044	3.64975601373753	12923.2796193972	5.88366264655123	-0.506487538601235	2.78922139583402	2.94748992704427	28.3406447656285	3.64415661897028	21451.2723915555	5.78483782164451	-0.897479786210607	3.70834019704049	6.10212985198336	3.80322414250396	9.92012999057636	7975.86980874557	2.09925993243369	5.65050945364122	53.3740645050158	0.641627657330905	12.3573337673888
Kentucky	2017	Central	4	7500	7500	870	50	120	54.3	24.4	0.5	6.5	5.6	19.1	2.51151223561901	7.35066362047211	5831.55714313448	6.05951426848863	0.247007528829975	2.52476755727745	1.19794961539208	14.3032336833003	8.41455010394663	12458.1668911919	6.0975413795306	-0.167669710872719	2.2859266455954	1.22486045515228	3.00050816035316	8.99003286245202	7115.0446592528	1.89617397160283	4.47295568047407	27.4370077802605	-7.30661821291489	12.3573337673888
Kentucky	2018	Central	1	5500	5500	1200	760	20	43	29.6	0.9	11	8	5.9	-1.82092053552412	8.04273237140441	6123.05231299344	6.00206879908401	-0.230494107232096	2.69028256981479	1.2923867939718	9.00661623703977	8.26631056426345	9077.34876248875	6.05438200546254	-0.355649297578367	2.49715357179074	1.09708424008872	4.90042166399699	9.50101447924284	7937.81608751037	3.08820469447389	3.37167825068895	18.2304059594771	0.400928475385257	12.4537477716436
Kentucky	2018	Central	4	7000	7000	2000	60	430	57.1	41.9	1.2	6.8	5.5	4.3	3.08412154766827	6.95538277133751	5711.9012937454	5.93506837831572	0.940925923585208	3.31241071518416	1.46940068865481	13.2733387312864	8.01395178922539	11640.0274559719	6.04618512207597	0.528215053708618	2.8354933310838	1.25559874396775	4.08109420664589	8.9318077800585	7372.14467543108	2.82152986524115	4.11622516467028	27.744141352328	0.480441119412225	12.4537477716436
Kentucky	2018	Central	2	5500	6000	910	1500	560	40.9	20.2	0.6	1	4.1	5.9	12.8850084320166	7.69536329575611	11205.5669285958	5.95018203929368	-0.750018779692279	2.17270193117837	1.02320235485062	24.7419933877123	7.24588836437832	19249.1659949609	5.83159509749657	-1.14729521742611	3.49185832254668	1.61741740817275	4.59581636185366	8.8952820839598	7475.59586278724	2.84107448023397	2.93669515992704	14.7392201095828	0.421703364448264	12.4537477716436
Kentucky	2018	Central	3	6500	7000	840	300	660	47.1	26.5	1.6	1.5	4.5	7.6	18.7697998548641	2.72835790108311	14239.0952397099	5.72471569890123	-0.948550238189291	3.88377600830218	5.2968872982103	29.1358437237285	3.68272964407702	22047.119520291	5.80944820172977	-1.06241167351794	4.00884736488298	6.25617263618358	4.86819581771557	10.471064800251	8668.94876666186	2.66101497509274	3.53721114075209	20.1389048979934	0.440453639713207	12.4537477716436
Kentucky	2019	Central	4	8500	8500	410	190	170	33	20.1	0.2	5.3	12	9.9	2.31894370963167	6.44224488494541	5140.15196411774	5.90222375671078	0.404950657290979	3.04630197715637	1.57923475142518	14.6261664128414	7.88023627689027	12472.538553299	5.9123271317802	0.385542079509944	3.29278514773083	1.52214305014	4.8917888046046	11.4788354243857	9367.35524343767	2.4587716937856	3.25062062678889	14.6609003891794	0.647543181809538	12.652932167389
Kentucky	2019	Central	3	8000	8500	850	700	430	29.2	17.6	0.4	5.2	7.9	8.6	17.8418274815143	2.9830683344132	13580.276950038	5.78172866513689	-0.537938017379519	2.95066002174476	4.14361962852555	30.468312117339	2.48501233334814	22949.3563837285	5.60352417608366	-0.63489488210399	3.74559128776568	11.8941055667736	2.49769576542613	6.91759880704579	5521.37460417467	1.85249286597459	4.47112523123241	31.2016320226825	-195.532727917793	12.652932167389
Kentucky	2019	Central	2	NA	NA	NA	NA	NA	NA	NA	NA	NA	NA	NA	12.8057920989749	5.81611086003705	10501.2074364611	5.82489883926107	-0.651616111428658	2.93381058075027	1.6292522616169	24.4545441372602	5.5297219519115	18719.6292883622	5.79426725520137	-1.04814252681743	3.97428410291572	2.37859730428206	4.93222769827019	9.20161314821437	7794.9848386814	3.03200219620734	2.87038994731251	13.5721288065701	0.383136820915853	12.652932167389
Kentucky	2019	Central	1	3700	4400	890	60	30	21.6	12.9	0.1	5.3	10.7	4.6	-1.1525626092061	5.70869389632451	4324.36002089996	5.74940544814128	-0.188139883420569	3.32859905935977	2.26062303397544	9.49074106161479	7.26683671576498	8875.58464588943	5.91717468484325	-0.180877634189811	2.45784298017579	1.68348426038099	5.14124566505759	10.3563725026429	8585.26675513879	3.0018937578288	2.65288122690141	10.7378409792107	0.496589550406602	12.652932167389
Kentucky	2020	Central	2	11000	11000	1200	4200	3500	18.3	10.9	NA	1.2	2.9	3.2	10.8421100062459	6.67049247208244	9504.50143989364	6.06558284934274	-0.273115669585152	1.94238220338469	1.01334246762872	22.6308082201949	6.45022235824475	17569.908622587	6.08626512394233	-0.453362326692697	2.12644329299747	1.94889672926567	4.49131807264023	10.0986122539376	8252.06326975657	2.72480197624396	4.0249323193367	25.4692322587918	0.487752524019055	12.6943687715716
Kentucky	2020	Central	4	11500	11500	1100	380	520	23.8	8.8	0	0	8.2	9	2.76721905045671	6.09427994162069	5024.70058530798	5.93728145309641	0.205499936836796	2.71791782624506	1.55062513953458	14.8301710222433	7.45976303615248	12462.5750071064	5.99336088703259	-0.293423338265484	2.64899267010612	1.5556091758494	2.89992987662412	8.0398973470268	6416.39097902009	2.08885183860531	5.22837541984249	41.8641851391355	1.3374471341987	12.6943687715716
Kentucky	2020	Central	3	11500	12000	1400	800	510	23.3	4	1.4	1.6	2.4	5.1	17.6997848279166	3.89186926381835	13605.1445544157	5.79374377749438	-1.16007078083528	3.9734511196931	2.72383266535708	28.6930858756376	3.52680620843777	21702.80159669	5.72958635994279	-0.985396832407952	3.98006712463509	6.04810489628706	4.11413808927715	9.33778098341663	7660.37029023433	2.41449667346206	3.87653910336352	24.6899455795488	0.563137197707734	12.6943687715716
Kentucky	2020	Central	1	7000	11000	1200	1400	120	17.4	2.6	2	NA	7.6	6.5	1.01271700139297	5.66464802028509	4296.48739013393	5.86847203839726	0.242466273832439	3.28484619580643	1.4111168955294	11.0902046047536	6.61910687193887	9643.03850409327	5.946122944451	0.203891357581991	2.7568161065011	1.35763508632932	4.83567932334721	9.23261638363738	7781.68740701237	3.10852632998302	2.66042060015423	11.217170050741	0.419525747368555	12.6943687715716
Kentucky	2021	Central	4	10500	10500	880	120	460	54.1	39	2.3	NA	13.2	12	4.20483924146734	7.03924755535039	6155.5817749602	6.097182320609	0.329508974792604	2.00346272176221	0.918765918690651	16.5352097461713	6.68704060023076	13390.1192728059	6.08538951194525	-0.113850293223027	2.25624626447662	1.30162619811587	2.95279575144284	7.00613855786431	5707.74695816315	2.37086027171392	3.90068180800414	23.5623308278904	0.800943344193198	10.9529007360702
Kentucky	2021	Central	2	10000	11500	270	2100	4500	21.5	4	1	2.2	4.2	2.6	11.1711803926427	6.77250504001473	9753.88487096936	6.00366469121501	-0.276028037621781	2.14221234894299	1.30791890243216	23.3448951405667	6.24588824297779	18043.2108147559	5.81828554251562	-0.592324464916664	2.81914301385339	1.85799433137841	3.30677560135501	7.7726996405534	6306.73682669898	2.35063651676509	3.82432329641151	23.5452824791068	0.803130004961336	10.9529007360702
Kentucky	2021	Central	1	11000	11000	2100	1000	80	27.5	16.9	NA	0	5.1	9.3	-1.29777543544768	5.83432282225871	4437.99331239008	5.79684559282624	0.100304551543702	3.16384703839368	2.11259219055229	9.04419913073842	7.81330905865142	8874.47388312552	6.04077270421474	0.0907264370754966	2.16873835843867	1.17726093678555	4.36446794255914	11.2011502543604	8926.16462166798	2.4891571903808	4.39781642474306	28.3261059425708	0.732075560656665	10.9529007360702
Kentucky	2021	Central	3	10500	10500	1100	900	740	39.4	18.2	0.6	NA	1.2	11	17.593445360661	3.6497529902279	13489.0946028916	5.69805748939819	-1.02275489670151	3.58389618668434	2.83929247921666	28.5614408741789	3.17445666631546	21573.8941109354	5.70492345722571	-0.769239376052951	3.90451577892928	7.06057352181685	4.48249286028265	10.4538069739232	8538.99910264676	2.56018947027563	3.70892196982631	20.8987367530681	0.593075507903205	10.9529007360702
Louisiana	2015	South	2	44000	45000	1800	6500	8000	36.4	3.7	0.2	1.1	5	0.5	19.0485101060482	3.99316830118435	15110.5663946313	5.95430802177616	-0.720848606135858	3.02460355962988	2.8959867713657	28.7566561343317	3.46771459786835	22488.1718081426	5.85465597201339	-0.862204987857538	3.89784395836532	6.92030409942233	6.26256189129265	12.7792701545222	11049.0422612138	2.81588089185986	3.58502223323322	22.2284126296383	0.376721161959446	7.71919859510393
Louisiana	2015	South	4	55000	71000	4900	1100	2400	10.9	1	NA	0.6	2.4	0.2	11.9482804721072	5.83306573267193	10379.5378749006	6.12548055265578	-0.27867815100837	2.29415974221206	1.14741581968989	23.3909821374394	5.23963419540242	18712.584520198	6.04144358969786	-0.328670881220238	2.71552833164987	2.99913546610011	6.27343492446213	18.8016668212553	15472.9072053531	1.92748749319404	4.5142329379693	28.910719655316	-13.0482996317241	7.71919859510393
Louisiana	2015	South	3	50000	55000	2000	2300	1800	25.9	2.3	NA	1.6	3	0.2	22.0478472250947	3.05882764551409	17376.4125236809	5.76511012665597	-1.14338160640524	4.55176774509724	5.60543966659833	33.4127081908447	2.52209035169615	26157.6952140508	5.81560939603443	-0.570712903631925	3.61820278061282	12.3887048864461	2.49822990541748	7.43317773919066	6121.63735784986	1.77894770755263	5.40073308334207	47.4801093254407	6.70332484142365	7.71919859510393
Louisiana	2015	South	1	51000	51000	8000	3100	6500	17.2	4.7	4.3	1.7	3.1	2.1	4.89261458503102	6.16470546556156	6076.74831540766	6.08353722425852	0.360881959490031	2.28646841677412	1.18231583653009	16.4776117738836	6.90102144826536	13793.3296572922	6.18839191524545	-0.29256166388123	2.1362369497283	1.11242472837288	4.21406915889351	10.5821554004829	8794.65292044177	2.38142705278568	3.79236572168744	20.4115988682112	0.826206343896058	7.71919859510393
Louisiana	2016	South	3	51000	60000	7000	2600	2100	39.5	26.1	NA	1.6	9.6	0.7	23.0705686751671	2.17220388303896	18089.5984085684	5.41490660353118	-1.87432610506403	10.0557157338434	10.1909513952488	32.8689813607288	2.08779327750689	25710.7451121765	5.7881901826482	-0.98130216405866	4.59694264602514	15.8155926854583	6.09306756398729	17.5347800787394	14491.3085533864	2.34768012799171	8.52489884040488	108.780893001287	0.446699921540866	7.70730130640348
Louisiana	2016	South	2	52000	53000	4300	10000	9500	20.7	1.1	0	0.3	1.2	0.6	18.4078123211673	4.65255835117684	14741.0958018646	5.97773140178111	-0.769063802566587	2.97547101152947	2.10607331295955	28.4209340831596	3.70122055508705	22252.1013761906	6.02912637312473	-0.285127171463264	2.38612161741951	5.69573848866478	5.27001402793074	13.0652395530997	10937.8470950409	2.35741326233681	4.41531857685785	30.8396164696358	0.563074019311492	7.70730130640348
Louisiana	2016	South	1	54000	55000	11000	9500	2600	22.8	14.2	18.6	0.4	12.4	1.9	6.98096565269364	6.17898127912782	7238.10363225966	6.1733645146421	0.323781135345037	2.11693098005282	0.955919589537216	18.9247496182946	5.29073652715584	15256.4020982512	6.03446038246573	-0.383653031626219	2.24340080756188	1.78256057145918	5.40647260159236	19.8558113587737	15977.1241897242	1.67249249848057	8.48622737339083	98.7689151710296	16.1738950128041	7.70730130640348
Louisiana	2016	South	4	48000	57000	2000	250	340	2.9	1	1	0.1	0.7	1.2	10.6826676753483	6.29151068968071	9678.19666807749	6.07474649445123	-0.324637223756985	2.37906143241007	1.25249280220936	23.2598362155945	6.56855520916701	18867.8384721912	6.03630877144068	-0.745150798978275	2.78246127685176	1.57915829353694	2.72904386440276	9.95916343194811	8061.18294542575	1.49023909437953	6.25967899427807	56.9829472579302	-0.923433396280103	7.70730130640348
Louisiana	2017	South	3	64000	64000	13500	14500	34000	59.2	74.5	0.3	1.6	4	14.9	21.9616565255308	2.77001083560191	17280.1094740093	5.72243402919339	-1.2681086378884	4.6313639962221	7.03579779235515	31.7077033016467	2.37839070959553	24822.0250592118	5.5095005055857	-1.1752529808489	4.75308921523603	12.6363035337061	5.47492160976353	14.6975868683	12243.7898434321	2.13200213536619	7.34434341889846	101.944303176326	0.479530828965356	7.70663308258396
Louisiana	2017	South	2	56000	62000	2600	4100	8000	23.2	3.1	0	1.6	1.5	0.7	17.8006540697857	4.63630179366869	14281.3555578908	6.05727984818137	-0.386559154429421	2.30274865158801	2.08112980114917	28.074648758535	2.99822120838499	21920.8682961686	5.75872940604356	-0.929510114050996	4.09869271518236	7.99651809843335	6.59286541981749	17.467409037381	14495.3745357463	2.27503170080274	5.22054912772296	42.427900788152	0.471019935152393	7.70663308258396
Louisiana	2017	South	4	58000	60000	2700	390	1900	31.5	26.6	0.3	0.6	2.1	10.4	9.64478090160043	7.37774767242925	9479.39653275593	6.18258208049296	0.145978061734673	1.95081117705635	0.902848001767311	21.8813127499806	7.18519316223941	17978.9164847003	6.12933991983437	-0.60563961385006	2.73130052826853	1.3791766503581	2.63020187770625	8.444965693622	6904.86870885525	1.62919984067139	7.44059230002119	101.796610436732	-4.53915643570674	7.70663308258396
Louisiana	2017	South	1	44000	47000	2700	11000	1900	25.8	9.6	0.1	1.8	4.3	1.8	10.1522451189669	6.23941764552433	9200.7464516911	6.02297775070068	-0.505201990030985	2.74158172706613	1.46568795810112	21.3300384515124	5.66397578810377	17039.9644571155	5.89069219476775	-1.12827070349062	4.36835289305969	1.92043171082755	3.79066382693258	10.6081864418143	8697.94412486112	2.02637183154707	4.70374057330651	33.4898182397279	1.92556207862027	7.70663308258396
Louisiana	2018	South	3	53000	53000	1900	1600	2300	31.3	29.9	0.2	1.7	1	1.6	22.7536754157317	1.83004554387594	17819.9212422756	5.57057310493339	-0.161460913841173	4.0846588043395	13.1014863676608	32.815492384926	2.6658669655507	25701.6721776091	5.62344482394155	-0.957225444341989	4.98442792640826	11.2784808639555	4.86145088978116	9.108426060146	8059.84248383282	3.08731706869925	3.54734257067155	23.0178808310782	0.420451891461061	7.7714464047717
Louisiana	2018	South	1	50000	52000	3600	4100	320	4.9	0.7	0.2	0.7	4.5	1.6	6.95898725811397	7.92013568797447	8140.43793740484	6.19588561392405	-0.156669349172238	2.2966462652877	1.17354055193717	18.3100034760328	7.19492620486373	15189.7232829771	6.06977011110153	-0.796675563590484	3.05666984318604	1.40692593846269	5.17305591632693	14.992792463058	12245.8337808563	2.0875472167003	5.41899725937424	43.2349429185052	0.980137228626024	7.7714464047717
Louisiana	2018	South	4	50000	52000	2600	130	200	16.6	6.7	0.3	5.9	1	1.7	9.94313698369234	7.04873005126964	9514.61271467795	6.10932027078238	0.242882441260576	2.15025808433533	0.93464727988468	20.277017837503	6.8905585056531	16718.1685928579	6.14175367581991	0.036682949869087	2.22396007258337	1.32594508725763	5.99107351842233	14.2850746456434	12092.6050424081	2.40538854728862	4.07540761235444	25.8760668123808	0.446452618367998	7.7714464047717
Louisiana	2018	South	2	48000	48000	1400	4900	4000	8.1	5.9	0.2	0.8	1.2	1.3	17.670597379222	6.03508286539909	14497.3793922857	6.00239090311498	-0.733199036621343	2.51456179425391	1.33351452242037	29.1881304682511	5.04997892276835	22998.0943039542	5.74940201851315	-1.10193323361633	3.70837513910969	3.51779681652271	3.13096376302767	9.13431211566997	7496.84253211612	1.99621704933367	5.74884651626276	51.3240696375393	1.82621700321734	7.7714464047717
Louisiana	2019	South	3	42000	44000	4100	4400	13000	67.1	66.8	0.4	57	2.5	2.7	22.917798368256	1.89716808299871	17951.88059004	5.63679000244992	-0.179963158735519	3.54353184010176	11.4199943499573	33.2102125300702	2.18365379134648	25981.3980858132	5.76631947724163	-0.694162221072421	4.06632100871245	14.8944486245816	4.16424386061409	12.2030683567936	10065.6578643555	2.01121497925577	8.63322669580774	137.994486004376	0.659848052856513	7.33471084782263
Louisiana	2019	South	2	NA	NA	NA	NA	NA	NA	NA	NA	NA	NA	NA	18.0126327153747	5.3418678154592	14586.877336983	5.89647572615055	-1.01292990225311	3.92616836436891	1.83165530259839	28.3232486663385	4.5202702048986	22268.2231420702	5.83859447528601	-1.11369717060115	4.4025039655238	4.13967055127725	6.65118000023396	17.0710742715236	14224.2767370367	2.1717408528391	4.75955567910099	36.3134649461148	0.492133543047316	7.33471084782263
Louisiana	2019	South	4	41000	46000	2300	70	80	33	18.5	3.5	0.7	6.1	0.9	8.94669636181758	6.98022894794509	8858.41826300513	6.12663614156117	0.174387808558572	2.27163230571856	1.1802965326045	21.1939767041695	6.54936651132275	17316.9496468267	6.03507667239114	0.0273663058512677	2.70163275344565	1.83642896648343	3.75291229254687	10.6625143585798	8824.17802778967	1.94887420998738	5.3661289914693	46.617992551993	2.09398996548388	7.33471084782263
Louisiana	2019	South	1	49000	51000	3500	9000	16000	57.8	1.3	0.1	0.3	1	0.7	7.15873477217362	5.72248275527384	7076.29879413866	6.04458610054731	0.311416428847486	2.42826296600831	1.51009469016417	18.0933841378059	5.62814156372114	14630.4185132197	6.05690936698848	-0.518110581160503	2.47868709757811	1.44577666132158	3.51324899669159	8.90177064673517	7389.1068477864	2.56894855026737	4.03976162673135	22.6108302321924	0.815228585426945	7.33471084782263
Louisiana	2020	South	3	48000	48000	2600	1200	3100	27.2	14.4	4.7	0.8	3.6	3.4	22.4520342220133	2.77626344604704	17660.57496991	5.58032173010474	-1.45671758194462	6.82378148323363	6.60097415510468	31.9726520700694	3.11928895943826	25077.8214502567	5.75863384099847	-1.57213235118578	5.37215499245142	9.85621500400438	5.31775177802983	14.0426915300858	11722.0509950046	2.46127637314167	5.49695360865849	44.8692855958779	0.505281215243848	7.35861182054841
Louisiana	2020	South	2	53000	53000	1800	2300	4700	23.7	4.7	0.5	NA	3.5	1.3	17.4179808111223	4.97545330228377	14064.0760443331	6.00492541740463	-0.527365655448937	2.66797271804929	1.68762879846503	28.1060330219986	3.81518148714994	22021.4111206102	5.83503555886218	-0.853694439347547	3.74385578314246	5.06403496065904	4.86252042464378	12.7587809818544	10600.8121485773	2.1247552802636	4.79828600891621	38.8814025233048	0.714557534220294	7.35861182054841
Louisiana	2020	South	1	44000	48000	4800	9000	20000	26.5	7	0.7	1.2	1.4	0.6	9.1797503480179	6.66411444160605	8807.10726908153	6.21261167445532	0.107354340033016	1.87096113198819	0.824391578670462	19.5424836137379	5.78048289434174	15822.4465178378	6.11936196953899	-0.160412161243273	2.29932277555863	1.84224180742349	4.90082354004594	11.0326263615628	9372.71355251334	2.66490567312349	3.68889637533089	21.5806295356111	0.483716180856401	7.35861182054841
Louisiana	2020	South	4	46000	52000	1700	30	620	22.2	2.9	0	NA	2.9	NA	9.42226932364981	6.33077180408513	8861.54348291381	6.03798333835756	0.176392262301563	2.26158222418906	1.10166222554303	21.7629175901353	6.02104270736434	17627.3484679204	6.08645512801441	-0.643451594194174	2.69835590259448	1.93216953744891	4.25550735706882	16.2450445728083	13109.5149978546	1.50170483978655	9.20634907250096	125.37339681686	-1.41704012850216	7.35861182054841
Louisiana	2021	South	2	29000	29000	2300	8000	2000	29.1	3.7	NA	NA	10.6	0.9	17.478879680363	5.47318846289245	14220.2013468682	5.93829534729433	-0.758938112907917	2.90016666116832	1.49900419119575	27.4354128758574	4.35583787767391	21567.4163210114	6.02470549318246	-0.607827428149426	3.04183949679544	5.07767686575672	7.52404128196784	16.3704527297282	13988.0369748719	2.57065974140722	4.14481702192856	32.2966304535935	0.357781251589908	6.72438261207462
Louisiana	2021	South	3	29000	31000	2300	1300	2800	8	2.3	0	0	0.6	6	21.9901019022779	3.06106263177034	17332.0031104807	5.50349358976378	-1.63868272250144	5.79577760148078	6.56970007135941	31.9731183785822	2.57176513033975	25040.2954368478	5.92863283281788	-0.757574860010351	3.33844356200155	11.2311465674341	5.87550208258976	14.5114550018144	12221.6217026682	2.68468611938998	6.61070983677218	69.6562245838136	0.437528606045828	6.72438261207462
Louisiana	2021	South	4	30000	36000	2800	1400	1300	28.2	5.4	0	NA	NA	5.3	11.5475096506491	6.61914910069349	10390.4537000231	6.10364017352552	0.00183846717960008	1.82749898381562	0.926405311592754	23.4302837917207	5.45167486600731	18779.3435591781	6.04986327417752	-0.738774083647449	3.12437486240281	2.53483836115177	1.95957645711545	6.5728236255335	5354.22241307155	1.65344150690531	5.81570425440312	51.1900198769018	-3.37064820139002	6.72438261207462
Louisiana	2021	South	1	51000	53000	7000	3600	3000	62.1	3.8	0	1.6	10	1.1	6.23525284008971	7.0643892953956	7275.25972676718	5.91007960915425	0.109481059743021	2.60640142925941	1.76635369499087	17.2538060721855	7.45436408104092	14512.0722668257	6.02974006678379	-0.703635135832348	2.95428849184803	1.58183760743226	3.79348016260854	11.6921706703524	9490.94608134296	1.95219867625239	7.64642064677389	97.3846192160495	1.16231103313276	6.72438261207462
Maine	2015	Northeast	3	6000	6000	450	410	140	9.9	3.4	13.2	NA	2.6	7.8	12.4702144021033	3.9282791897351	9355.03231555712	5.68386927302964	-0.955028773663833	4.11976968431299	2.19575208677022	24.2295245193784	3.72591482616406	17540.6825560404	5.76710608794677	-0.377524224269139	2.70005709943877	4.64420586456588	3.10135046278945	7.56229464552862	5848.38646787329	2.11267511745912	4.82066506146707	47.9160028128092	0.804552251825279	23.9135289327907
Maine	2015	Northeast	2	4600	30000	3200	3500	700	72.1	34.5	0.1	34.5	0.5	0.1	4.34661185594252	6.78492704917937	5734.1611120784	5.62184540663619	-0.837733598766631	4.03566724652888	2.2325840219925	16.2634157743082	7.2749702668678	12678.6499207605	5.91673465236995	-0.392245323440633	2.51060612469015	1.39684275542738	3.34679780409975	6.54203687594491	5229.34161612497	2.89221466907261	3.56446143015282	22.1237754757727	0.473112142516181	23.9135289327907
Maine	2015	Northeast	1	3100	6500	380	20	0	4.4	0.1	NA	NA	7.5	1.9	-17.4238765308392	6.56567907159233	13177.4223230939	5.85256470577789	0.39693318096345	2.71927808611106	1.23427330183353	-4.6714039376151	6.25147161245478	5522.96880574286	5.85024097819583	0.137877782567993	2.51306984648687	1.47344198380926	1.8934567233887	4.32350278462836	3340.33603546551	2.41390583401653	3.42664452858811	18.1422770686192	1.25248352644341	23.9135289327907
Maine	2015	Northeast	4	4700	4700	60	530	20	18	0.2	NA	NA	0.1	0.4	-2.03209051868435	4.85780757233683	3767.75758593909	5.67695688169112	-0.440558573967967	3.65536367944777	1.94821418129635	7.26579147621505	6.18605541294015	6827.90980569075	5.79497200332567	-0.280539549078122	3.08918790216621	1.70049481184636	3.78415914703509	10.1339807487156	7740.1859927141	2.31320542394209	6.36565138824099	60.5549609493707	0.665772980339068	23.9135289327907
Maine	2016	Northeast	1	2200	3700	170	0	0	3.3	0.4	0.3	0	0.8	1.4	-10.4914767708009	7.01829540467278	8982.5282977576	5.89828195904079	-0.356233755534001	2.49480554306303	1.34894382263338	0.356213164744043	6.12802384690327	4368.23292584285	5.5572835432384	-0.0686942046009684	3.0037094275405	2.1975385728146	3.20127371835181	7.55463935685088	5838.85005984841	2.56966052564491	3.86704085569451	21.1866994642788	0.661719471580672	23.9153157229148
Maine	2016	Northeast	2	3600	25000	4200	510	560	82.7	0	4.3	31.1	2.4	27.9	4.08205284029332	6.85628219101647	5678.40539009835	5.81292438584466	-0.603720272643742	2.89770992400682	1.55567433694387	16.4202451415109	7.93668073193879	12978.4953004306	5.92146759563218	-0.430817420701817	2.54735913267614	1.33441986656541	2.48548974229535	5.6667927042667	4403.48713168706	2.27878754211258	3.76900891276806	23.4266620277058	0.793045024343376	23.9153157229148
Maine	2016	Northeast	3	5500	5500	420	240	140	9.3	0.1	0.2	0	0.6	0	12.1360111742914	4.13955331434323	9174.91432927339	5.68073320991493	-0.898198265528831	3.69932885664952	1.91050438968581	24.2214360806703	4.52839409091721	17631.3983296796	5.69557330686636	-0.71497512055785	3.08395801869385	3.7366217042063	2.75719415561824	6.33037776143973	4940.54826350251	2.44501635193544	3.77507701647962	21.7736767295718	0.72624567454125	23.9153157229148
Maine	2016	Northeast	4	3500	3500	280	0	0	10.7	0.8	0.1	0	5.8	0.1	-3.37537266703547	7.9451159132561	6176.70351914375	5.75380249015388	-0.997837940069401	3.68237672053604	1.63358302566469	6.29553735323234	8.14581932344769	7366.39351016902	5.8583143185666	-0.104170563281234	2.67265935519852	1.53940714951883	3.48834050324556	7.88230634173469	6167.63159748843	2.61740298592014	3.93655045633318	26.9906782309	0.708556799539961	23.9153157229148
Maine	2017	Northeast	2	2200	33000	910	1100	1400	4.4	4.3	4.1	4.3	2	14.8	5.54002085060509	5.29793192646765	5454.98612644983	5.79679550771447	0.103718476708629	2.68389793382762	1.63402504122769	15.9908788731326	7.33330465947665	12519.1085265679	5.94720468291225	0.0161136379068214	2.39214087316018	1.27158499157831	3.83770174840524	6.76165133824714	5532.78132748623	3.35268539532113	2.96534835139568	14.5640472839596	0.46516219181948	23.9984995268296
Maine	2017	Northeast	4	5500	6000	60	220	110	24.9	6.2	0.4	0	0.6	0	-4.48967578842319	9.67306690617518	7630.53359185717	5.93029195971508	-0.30606405038162	2.77626505014586	1.44690744707154	6.03793562393411	10.3659944398233	8583.65854904105	5.89335727974723	-0.344366714381218	2.41472414493998	1.26942034034421	3.84243362991923	9.41931538145924	7278.98305602245	2.37682821844264	4.36011724087431	30.4103015383811	0.751288362801911	23.9984995268296
Maine	2017	Northeast	3	5500	6000	400	210	290	3.4	0.9	0.9	3.9	1.2	0.1	11.5840526917396	3.62760650534634	8685.62838108692	5.74702258102817	-0.413897147887759	2.52201479639519	1.78234463820269	23.587878119118	3.7511529844576	17089.8700374836	5.75929295908076	-0.506225337086022	3.23635170160764	4.41678996729816	2.43713259069944	6.12253827917234	4715.16067785023	2.33688443285993	4.04680907534462	24.7903234740587	1.29482593147917	23.9984995268296
Maine	2017	Northeast	1	2700	3100	1000	100	0	23.9	20.9	30.5	8.1	26.3	0	-11.5955514438824	7.07015480190147	9611.38275354157	5.8880098008917	-0.0950254761562815	2.19853469712968	1.20529759476377	-1.03254681238386	6.37036741355553	4567.19026798359	5.73702470665141	-0.297631874748142	2.86802372525879	1.80349851362675	2.8716821180969	6.80625754370483	5228.01966227408	2.70418731210145	3.75793570092991	19.535756468031	0.746916491344784	23.9984995268296
Maine	2018	Northeast	4	12000	12000	1400	210	880	9.3	5.1	NA	0	1.2	0.1	-5.42848939944055	7.9246022880249	6873.07900135807	5.82871554445605	-0.329557741333696	2.40299663387319	1.48317573911166	3.39325263863885	7.32761862208057	5777.9943847906	5.75010955437032	0.203807704580394	2.88719477355725	1.53290533366596	4.11734303129071	8.19866255189342	6564.57058642843	2.90791850470453	3.10431190479285	15.8171583876967	0.484759759777399	24.0467171222374
Maine	2018	Northeast	3	12500	12500	890	60	170	37	1	1.1	0	3.5	0.5	12.8015247133401	4.99900732064024	9833.4725060334	5.79566893620709	-0.642870403313326	3.1471089372941	1.64930950593557	24.5279231611288	4.61628084521814	17858.5329909835	5.85795560607898	-0.632544645704605	2.94204959520481	3.85295061499199	3.09665871921844	6.67451246581019	5264.76396099428	2.58974053146678	3.2710415592018	16.9429732823419	0.635714437871192	24.0467171222374
Maine	2018	Northeast	2	2200	23000	3100	430	790	1.4	0.8	0.2	1.3	0.5	NA	3.72081133817328	6.61124414961654	5398.67130024709	5.78046819801499	-0.509435862786072	2.94525027451976	1.86202769566522	16.1744022524523	7.94111050233687	12822.5961996375	5.89356638308697	-0.502850222469452	2.45500434185882	1.45411572678108	3.03709183579978	6.37716657084681	5026.54034242438	2.63246883165644	3.49525479697307	20.0573094213329	0.539000071455588	24.0467171222374
Maine	2018	Northeast	1	1900	1900	410	20	30	23.6	0.6	0.2	0	5.2	7.4	-11.0719772661475	7.41804928266105	9431.80717354651	5.7284195365649	-0.328390839271182	2.24033813070337	1.24236663313632	-0.74954158707849	6.89020133176651	4905.01041798891	5.61771307042603	-0.583326074648007	3.2302251462602	1.80663469617461	3.19469546354564	7.68615706291955	5890.70253020799	2.62238876339917	4.09902069445856	24.8663412306181	0.826548414484207	24.0467171222374
Maine	2019	Northeast	2	NA	NA	NA	NA	NA	NA	NA	NA	NA	NA	NA	4.08579165709065	5.49083050364266	4870.51575099208	5.86034079620678	-0.0785524128358573	2.45847648500716	1.58304749183969	14.7242966872631	6.92183797589395	11578.2765131068	5.90092113602437	-0.29058532564354	2.53142422097587	1.36540800744441	4.19293232049708	6.91643814151725	5755.73682007503	3.20963620619213	2.53351680734759	11.9970673225233	0.397960517895099	19.4419567898986
Maine	2019	Northeast	4	11500	11500	770	110	40	20.5	0	0.1	2.5	0.3	0.2	-4.49743978813528	7.4195387008022	6208.06066662778	5.85773490292526	-0.138794844285168	2.29807284261987	1.48035331290659	4.96834975769678	7.47259539263042	6420.80325657768	5.80224511869335	-0.0194775594579248	1.97570230924234	1.33022362560414	3.82292473161234	8.31628865310186	6549.14234761768	2.82142063245361	3.53294486678858	20.8157799842796	0.610689699642858	19.4419567898986
Maine	2019	Northeast	1	7000	7000	470	10	30	2.3	0.1	0	0	1.4	0.8	-14.0193340631812	6.92923396785993	11067.3316600361	5.79682880951636	0.227051989770687	2.30974012998116	1.64305198701731	-2.16463353725284	6.33085659559039	4735.05039979161	5.76188250784519	-0.227456219803984	2.59966115542241	1.69212985113719	2.99141643400252	6.70815513129232	5198.05439603335	2.77994781019966	3.59357688614634	19.3480314523668	0.732912478273641	19.4419567898986
Maine	2019	Northeast	3	11500	12000	1100	460	3500	10.1	0.7	0.1	0	0.2	0.1	11.2443074904184	4.2922814415682	8611.87827602136	5.80689783960061	-0.354074630583471	2.90672952686002	1.48619824953475	23.3439705898559	4.44557632554277	17003.4464559086	5.84979541878027	-0.314626797835449	2.67858519031686	3.92341737753329	3.16373322392203	6.96758912366256	5475.3731790668	2.71952488307219	3.57240102198911	19.4811296564752	0.643493620161378	19.4419567898986
Maine	2020	Northeast	2	1600	22000	700	520	110	47.1	NA	26.8	0	0.5	0	4.43590110472558	6.93530423153221	5858.54627699056	5.92197498188522	0.349241890354132	2.11070057309716	1.14213541826752	16.2871958674113	8.64696315707169	13122.6011071447	5.96693695519866	0.155685848943565	2.07361581629147	1.23981270193207	2.74309289604248	6.92125544280065	5298.08386486338	2.37190392621726	3.7711482868178	19.9184489572274	1.4511006729867	19.4374127179819
Maine	2020	Northeast	1	1300	1300	160	460	0	19.6	1.2	0.7	0	2.2	3	-10.6715779747917	7.38072659564095	9233.56978400874	5.78979625092043	-0.598186220104345	2.68044779917881	1.57550841183266	0.214126682684504	5.78117956257982	4116.86856250744	5.63256189049816	-0.279502675957002	3.21771353926447	1.99411492422604	2.47289737886716	5.30557096570339	4165.56475462181	2.71248082472056	2.92437829273605	12.1100753494065	0.766710254099536	19.4374127179819
Maine	2020	Northeast	3	9500	10000	1500	700	820	65.2	2.5	0.7	0	4.6	6.2	11.8548593712437	5.24716596135417	9276.24261344309	5.62848848439671	-0.844212139669637	3.39559796731149	1.96598658598123	23.9253164390944	4.42073060885939	17409.0067955642	5.80645148961745	-0.393498145116906	2.57106323859296	3.65883335542216	2.14748373383851	5.21132284081573	4033.03339751675	2.26443070543898	3.97682060381572	24.2426978754973	1.16403636096168	19.4374127179819
Maine	2020	Northeast	4	9000	9000	100	180	250	30.8	NA	0.5	0	1.2	0.6	-2.48488633562074	6.45555154086451	4949.50400728874	5.76758541706321	-0.381608126820078	3.20336841805874	1.85111631308167	6.87140883154169	7.77358564492123	7423.74379577923	5.91654789229145	-0.00398551232682775	2.35042260647777	1.32146105072679	4.36735897470375	10.4638110406454	8113.11802886956	2.56571447657819	3.44320622795988	16.2209118643796	0.666644231859971	19.4374127179819
Maine	2021	Northeast	3	10000	10000	1400	380	210	18.7	0	NA	5	17	0	12.5491374183968	4.04639202584462	9434.50186235225	5.8537128046626	-0.164355423612925	2.35041072063465	1.4881856454938	23.2532884543918	4.06343774399626	16890.5013979343	5.67984869363908	-0.0083914066627727	2.74960154353936	4.1839039153833	4.1075566823859	9.38766072834599	7331.97873311665	2.79485025820465	4.27284823989101	27.6783368181409	0.531137009582664	2.23188549963683
Maine	2021	Northeast	1	2900	2900	300	60	80	7.2	2.6	NA	0	2.2	2.1	-10.6374260786307	6.72782440701407	8907.5158062143	5.82594195221019	-0.10467009425181	2.37973604646397	1.4900197603283	-0.112144667979942	6.39518869847439	4526.61473090711	5.70632646743483	0.828856154190076	3.62126324901964	2.02639771545693	1.98631180489887	5.29597132679899	4002.94132205495	2.21290267704746	3.87468246105962	20.6666979239188	7.93311206991915	2.23188549963683
Maine	2021	Northeast	2	2200	18000	1100	430	260	13.9	0	NA	0	1.5	0	5.9028197205019	6.56991100266399	6285.21100928059	5.71637459339573	0.353830813213959	2.81379125392567	1.82423346029854	18.1213410457941	7.47446072611801	13949.5589079181	5.86023366551945	-0.248783415466477	2.66736760441058	1.5761557041251	2.42158504232891	5.37771826706992	4197.03156005322	2.53124238244572	3.1527802031539	14.9002446784882	0.957262249509527	2.23188549963683
Maine	2021	Northeast	4	5500	5500	700	70	160	29.3	18.1	0	0	15.2	2	-2.37070384583892	7.22675010058396	5442.06041553955	5.88198604899127	-0.202784582735164	2.6664870974599	1.51539847941042	7.13409305405589	8.01107216716694	7675.59675783609	5.94634474234043	0.00539729293745259	2.27058692875023	1.33928504011001	2.88019108966973	7.44872331310661	5714.32467991984	2.2687992166445	5.66350620487834	54.5016792580691	0.843943821481998	2.23188549963683
Maryland	2015	Northeast	2	8000	11000	370	2600	710	4.9	1.3	0.2	2.5	1.6	1.5	12.7274630630492	6.36119847644037	5309.19139712128	4.68843817477633	-0.231855142345845	2.09723012470872	1.18490943878207	23.6578761540926	6.1365205447621	9119.71927772837	4.63322957856062	-0.505112360629948	2.49828483402385	2.14866293624409	4.36771702058654	9.85560844969438	4022.41432154314	1.98766301725223	3.47135065046489	17.6552279635706	0.550463229410464	3.57128908942736
Maryland	2015	Northeast	3	7000	7500	680	730	70	26.9	19.1	2.9	22.8	7.1	2	17.7354074590804	3.58646689737953	6788.65641602035	4.41863700287193	-0.340370667227209	2.73840784603182	2.93610586111063	28.3429034641637	3.32886232678329	10706.7802921002	4.31260792905025	-0.849042976694281	4.03756430468723	6.40386499150096	2.82003154207338	8.48889643832054	3355.99317981392	1.38252748845714	5.92823819642361	52.3402292860692	1.49986194927246	3.57128908942736
Maryland	2015	Northeast	4	7500	9500	730	0	0	5.6	2	0.1	NA	0.2	4.3	5.48602564669113	5.05855417616947	2799.68891776112	4.60106013067314	0.0490723052780227	2.42117567719179	1.50521975504396	15.8910419850426	5.19431386513705	6272.42005370648	4.56869034278513	-0.207252966972646	2.6010929034769	1.73880317333184	3.09913086116512	7.69980879148557	3114.02180998606	1.69404891949747	4.10423470875845	25.5536361556151	0.97551887836081	3.57128908942736
Maryland	2015	Northeast	1	7500	10000	4100	1600	870	10.1	1.8	0.4	NA	24.2	12.4	-5.3904780246907	5.81730178233337	2942.96715015075	4.57455854080359	-0.484766123248004	2.59954382599484	1.53801980401315	4.70775164169827	6.35666739803526	2935.28000150318	4.41775286940146	0.192971408880394	3.14853949379835	1.97137834743619	3.03515490307181	6.31556726805675	2600.15983452208	2.26197148557538	2.76216147114711	11.144275267113	0.595117747270354	3.57128908942736
Maryland	2016	Northeast	2	8000	9000	320	2800	400	4.2	2.3	2.4	2.9	3.3	0.6	10.9770318324644	6.40763728937298	4742.67742802905	4.47029075205942	-0.434306863400232	2.61806105524521	1.7730452837621	21.8841988501583	6.66163955010564	8535.71333417238	4.47002242199901	-0.382962735275718	2.18780151226113	1.64109741010566	3.63498833569729	6.99884158758355	2942.72470892857	2.17926722295299	3.27554388833595	17.666147868245	0.484440890111344	3.56644499209026
Maryland	2016	Northeast	3	7000	7000	200	400	20	10.8	4.8	0.1	0.7	0.6	1.6	19.0324279226932	3.64728273305517	7270.51798708823	4.3430604308594	-0.458451099207851	3.11228341674197	2.99277992923349	29.4697461524583	3.7558309163246	11145.8893477204	4.47575470076974	-0.662957267855343	2.95702405609288	6.19124807271464	4.13237191662942	12.1504359371212	4815.01551533098	1.44633917331387	5.150446577768	38.0826552327607	1.52783130929521	3.56644499209026
Maryland	2016	Northeast	4	7500	9500	500	20	30	23.8	8.3	4.5	4.6	5.8	0.6	3.30464147459037	6.41937217293111	2708.80712477063	4.47650995400836	0.362603683369719	2.858796793645	1.83134592504839	14.2867727756746	7.10409428944129	5986.20370840832	4.48641844670535	-0.238885755316232	2.80169358363925	2.02484084013185	1.93381850670327	6.37815673689902	2500.51877824342	1.1992393858185	7.5299328127019	86.2619991902567	6.72955707333479	3.56644499209026
Maryland	2016	Northeast	1	7500	7500	820	1200	10	26.2	0.1	0	9.5	6.7	0.7	-1.59713576859991	6.2180884661102	2395.49384948329	4.50669038763915	-0.0392337640118559	2.63244052888173	1.48388702785174	8.97914545096337	7.74783485918917	4425.29051220859	4.57879729410757	0.11060103761291	2.52046401951858	1.48996609838935	2.79387215395931	6.83615116626455	2755.60779019087	1.81985165811096	3.29726999442219	14.7383632272737	1.35436620896621	3.56644499209026
Maryland	2017	Northeast	2	8000	9500	190	3400	930	3.3	6.9	0.8	0.3	2.1	1.1	12.6995105210811	5.41166295918182	5150.9367669655	4.571367216156	-0.0772555232018311	2.58050646934766	1.60031007576798	23.3471176770713	6.06399305641388	9000.68437837365	4.50227441538696	-0.321547290106154	2.41273796448145	1.80926693731721	3.49363750650386	7.24303487525811	3000.5902613862	2.15204647590941	2.77095105550123	11.2950964038503	0.545621597596771	3.56790603073748
Maryland	2017	Northeast	4	8000	10500	1300	20	410	7.9	3.1	0.2	1.1	1.8	7.8	3.15892922755095	7.49613663549926	3051.91078766169	4.46872076286938	0.374228713978881	2.98748722098931	1.98619130010954	13.5470554491063	8.21997290765507	5945.03612859392	4.62905883779783	-0.171174969765805	2.42448082517535	1.4272881402019	2.03957693176221	6.1396973828835	2427.25746515723	1.52614479247301	4.95621103615162	33.9680467437843	8.12212722251353	3.56790603073748
Maryland	2017	Northeast	1	9000	9000	2100	770	260	11.3	3.3	1	1	11.9	4.3	-0.203479150669204	5.53330815060308	2054.67766463168	4.55996892087617	-0.141231761514806	2.69331793719608	1.61002495463263	9.81622421816656	7.01588213460297	4477.32455862294	4.53035237837151	0.144303034426064	2.70793843724428	1.7853644544815	2.28132955649257	5.49315769961031	2207.19097665356	1.79287451559407	4.73933044228881	35.2668198268058	0.737572728823707	3.56790603073748
Maryland	2017	Northeast	3	8500	8500	1600	1300	600	8.8	10.1	0.7	1.6	5.1	9.1	17.6160560226739	3.93628267580552	6772.17636142247	4.45352926143716	-0.447895239476187	2.83653627455327	2.44472473124554	27.7079889605011	3.94015429276827	10500.0621751959	4.43296473157099	-0.683487511271689	3.3833755314243	4.91498619566124	4.5109096624413	12.1804474184404	4873.1609041955	1.6128540867826	4.76431039061552	33.0269479597113	0.855552525670633	3.56790603073748
Maryland	2018	Northeast	1	8000	8000	1600	400	190	18.2	5.6	4.4	1.5	14.3	3.1	-2.53969906975545	6.39179700580525	2552.22980316098	4.44892190403598	-0.302800683547984	3.14309406171205	2.08751556917263	7.25739676731741	7.36068616905071	3835.76891518534	4.49094629165125	0.0114237771807365	3.18759413396329	1.82086877353544	3.05599700014736	7.14921762340288	2885.12965737283	1.95033664822488	4.00305662846072	25.488848594156	0.770113347558723	3.58574296579582
Maryland	2018	Northeast	4	7000	9000	690	60	90	16.6	5.3	0.3	1.2	4.9	1.7	3.77701956530009	7.11181496737924	3021.15228868691	4.52964571194238	0.767796470969617	2.96952513965858	1.58452939937185	12.7792572399662	7.59257770637437	5576.89883938332	4.60174127802679	0.505431906539032	2.6923721675818	1.56561501828211	4.69889062383858	11.4854837698526	4655.78483703746	1.5260593725128	4.79795445999046	42.6962584827947	0.781370809052193	3.58574296579582
Maryland	2018	Northeast	2	7000	8000	370	2400	1200	11.8	3.4	0.8	0.3	4.4	0.4	12.2027359100557	6.84199885033597	5220.15408613981	4.57953544340113	-0.50976240237558	2.25933209005574	1.28423617627748	22.6670323485706	6.98831570653034	8850.70918220775	4.55512958814916	-0.734352184638629	2.83637375184209	1.54094649805804	4.92377636948352	10.6923000251316	4392.36008957051	1.93944219284339	3.223972513617	15.9312989377897	0.520193680990719	3.58574296579582
Maryland	2018	Northeast	3	7500	7500	360	580	680	11.7	6	0.3	0.6	1.1	3.8	19.3618449110712	3.40515772435675	7375.66061568243	4.42484758854447	-0.591573892761947	2.88232482407418	3.83203393347687	28.5657117917139	4.03375167915995	10823.6064096054	4.44809202413893	-0.787659064071428	3.63987854282376	5.29051179310301	6.59849414179198	14.6562555430888	6030.30358481251	2.01005420584761	3.92307064372909	24.316639521715	0.408927496121616	3.58574296579582
Maryland	2019	Northeast	3	7500	7500	790	720	1200	26.7	2.7	0	0.3	5.1	1.4	18.4437316868955	3.93955504551943	7075.810656164	4.39369343883403	-0.584862647339088	3.16738984103541	2.67339030783412	29.5677825672717	3.48973103695745	11170.2352054449	4.54067638324219	-0.51630733309431	2.80064870197444	7.05324847389773	2.67736547306956	7.54970678305059	3005.32853585106	1.34979053096525	4.85320153536835	35.8405360049848	3.63486472245642	3.64164664731846
Maryland	2019	Northeast	1	8000	8000	2300	30	10	12.6	5.1	0.2	NA	10.1	2.4	-2.13506233158426	5.27349376876093	2111.17908833581	4.27363608788986	-0.482293977649464	3.89124164895775	2.47885187048735	7.76594424063338	6.47915325218207	3753.02503933101	4.44082817874229	0.144587526527749	3.06085992081762	1.91493739844008	3.5238542990361	7.89107528497835	3206.91207663462	1.92372429315044	3.95981721216782	25.4859739833208	0.581786361691382	3.64164664731846
Maryland	2019	Northeast	4	6500	8000	1100	390	420	12.6	4.5	1.8	0	0.3	5	3.18182161719923	6.71417301576552	2787.55899929168	4.55344915173704	0.542131834432476	2.950360039284	1.38298876461334	13.3856196156813	7.05573148363104	5676.97989381401	4.50267441676153	0.270909224119177	2.77898414391014	1.40071540584589	3.18759283182178	7.69425546933442	3124.6408271181	1.58253938491971	3.87032430333912	24.7951579931314	1.08693663881809	3.64164664731846
Maryland	2019	Northeast	2	NA	NA	NA	NA	NA	NA	NA	NA	NA	NA	NA	13.2452595134091	5.61621452325622	5368.20472130118	4.52030812972119	-0.558728722306801	2.9919559615583	1.78242038000996	23.8370999094776	5.72145089147498	9147.08522999375	4.44345222742541	-0.68569160422198	3.32644609439817	2.07126132782911	3.89337308116656	7.43533316416676	3131.7181569917	1.91084297175098	2.69553127346824	12.6301137511416	0.451994432364274	3.64164664731846
Maryland	2020	Northeast	3	7500	7500	690	1200	220	17.6	4.8	NA	NA	0.6	2.9	18.5909736016076	4.76955346867941	7200.84385680203	4.24993043327928	-1.30152614153103	4.65927085767819	2.23853251025367	28.5390248862747	4.31394745430398	10828.9047732205	4.4724825103096	-0.619779316713246	2.8937288262115	4.67582818766555	5.25757625042338	12.3976901558495	5052.32070039284	1.74837567400497	4.51469257466396	33.1492599471137	0.467485260369327	3.65159372643334
Maryland	2020	Northeast	1	7000	7000	1900	1900	30	19.9	1.5	NA	0	8.5	2.4	0.727449809504132	5.02882782482268	1895.95769415901	4.46287917428872	-0.0709022855954327	2.65674898673181	1.79325162694084	10.7046416722425	5.74342337387252	4532.88103112305	4.41050060698889	0.247288282851777	3.10948305486922	1.90879904580004	2.75451015494426	5.47635985110437	2287.341939414	2.24251495587294	3.45078538882907	19.0681263491316	0.503309600133461	3.65159372643334
Maryland	2020	Northeast	2	7000	8000	670	4400	1700	14.3	1.1	0.1	1.1	3.2	0.5	10.9724431670832	6.47549714870112	4754.01795748448	4.67920816284675	-0.0317491185527588	2.05243012056155	1.11037712212226	21.3945291507863	6.64173910645086	8358.8839455819	4.64908878275082	-0.0958111188805933	2.06385519205398	1.56039235464981	3.4494853837281	7.58798024317458	3110.16731079974	1.96685250574672	3.3976675288038	17.2028200791956	0.60612355206451	3.65159372643334
Maryland	2020	Northeast	4	6000	8000	980	60	460	27.5	1.8	1.5	0.7	6.2	2.1	4.33283290743873	6.1008177554471	2807.4180911252	4.55341791168224	0.125049828192302	2.30587648630067	1.56831413107817	14.3536087604667	7.14326968375248	6015.20098238611	4.54424288938162	-0.331598264322763	2.24546282799304	1.56925069626427	4.27618815838465	11.7454077140817	4689.59049331107	1.36461894483923	4.09142690069785	24.6857291675525	-130.355438197022	3.65159372643334
Maryland	2021	Northeast	3	6000	6000	490	300	170	20	13.6	NA	0.5	0.7	1.5	18.588053227112	3.89021823518978	7124.95694013073	4.32684036399431	-0.658643691960438	3.00387593410772	2.63488314109326	28.637179251434	3.56439001929273	10826.9994709699	4.3327325807345	-0.339720188711783	2.75209974154236	5.52651498889788	4.62135919096848	11.887665822838	4785.16341589819	1.63509406767498	4.5804857869468	31.5963919894563	0.650912830137328	3.25601573237229
Maryland	2021	Northeast	2	6500	7500	320	2600	690	17.2	8.9	NA	0.6	2	1.4	11.6849319939318	6.47841380122639	4985.33395283639	4.52369333344607	-0.0505850245461257	2.31436200327869	1.42755843285455	22.7831061018179	6.47634703753674	8837.97472811002	4.47990972509756	-0.401297930390325	2.65249125454078	1.73887464308367	3.11282701222917	7.34707289349682	2977.34862813436	1.25502239440485	4.22704791313374	42.1371004081081	0.892082823174439	3.25601573237229
Maryland	2021	Northeast	4	5500	6000	720	1200	0	21.2	12.2	NA	0	3.1	0.7	4.97716755255164	6.66141632360704	3119.78205808516	4.61285338475332	0.394787461969747	2.22944946077001	1.19844560834128	15.151025693118	6.78297544280461	6228.00998102335	4.68058660302747	0.0108156403592552	2.08066128664285	1.20427506860154	1.67173084128079	6.09968826625795	2372.86468145488	1.33258235381074	6.36334902707368	50.2926707564233	5.69970036270862	3.25601573237229
Maryland	2021	Northeast	1	7000	7000	1800	1300	240	34.6	1.1	0	NA	19.7	2.7	-0.90478774813676	4.5931293063033	1737.164408331	4.21200425960814	0.542114121461195	4.15837611353509	3.21344823896999	8.19240158837418	6.63838752087986	3912.79211681977	4.4952857806543	0.638867812804573	3.01251848230479	1.58183440073988	2.89259803579527	6.31538942158446	2577.62673284949	1.95693349269935	3.20397988183353	15.5500898255386	0.669943452134829	3.25601573237229
Massachusetts	2015	Northeast	4	4500	4500	260	30	30	31.4	1.6	6.2	1.9	2.6	1.1	2.13492644526148	4.82988052530311	1841.61391088571	4.52564647011457	0.0373100761450725	2.25765282122499	1.14346473395301	12.5341534167317	5.43412881649019	4764.37154945198	4.50465574937544	-0.102508267255742	2.61810414879534	1.52197684867184	3.19801675699409	8.34020413563435	3115.10214322985	1.65080943719964	4.01277248174103	22.2790985559668	1.22260843770472	2.43731551558431
Massachusetts	2015	Northeast	2	4100	14000	320	940	510	66.8	61.7	0.2	61.8	4.4	3.1	7.85400935976137	5.9078389487336	3408.76774931858	4.55988093565978	-0.163574706493048	2.12251218242841	1.16418102621772	19.6353206514003	6.95523765800364	7225.06287632627	4.55489323364482	-0.458940007559806	2.41510901581541	1.26077852711409	2.85615053063202	7.19635854804929	2685.41846257062	1.69873683987499	3.48672786968795	16.3817248670376	1.80736980688791	2.43731551558431
Massachusetts	2015	Northeast	3	7500	7500	560	290	400	16.3	2.9	0.4	2.1	2.5	0.3	14.8231935719296	3.88933026554019	5344.51706054624	4.37774021991824	-0.515095152619886	3.23343250885577	1.93737080113208	26.6675869481921	3.46128343511829	9378.23275875162	4.38821368889498	-0.33622571682595	2.7851741579079	6.306240225466	2.75139051513059	7.74518776156711	2866.46547627413	1.37033107715207	4.40369200518707	28.7708381649551	9.6780564297292	2.43731551558431
Massachusetts	2015	Northeast	1	2900	4600	1000	260	120	23.5	3.5	2.1	2.8	7.6	4.7	-11.6244009561076	6.82086305378161	4648.95407962356	4.53879895727366	0.00631571523141783	2.21185281907736	1.19869004118982	-0.368862430484718	5.2445879326809	1813.50195647236	4.4095403642116	0.143594413382734	2.67972381200963	1.5084020353524	2.96328551028792	6.0331720967726	2318.51395456429	2.06121655503468	3.07131621759635	14.6409801823614	0.589678335588599	2.43731551558431
Massachusetts	2016	Northeast	4	8000	8000	740	0	0	6.1	2.6	0.4	0.4	0.7	4.2	0.110240684427579	6.64614169918012	2318.12680682938	4.35979059558888	-0.250491224834351	3.51826208622155	1.56383102483523	10.4800585422242	7.06692691971444	4408.19594868491	4.50199050868917	-0.0968541603665835	2.5393109250419	1.37709670202606	3.21052186255222	8.20874414736838	3073.9249212469	1.59889210772008	4.21244214576645	27.1210839305518	1.05244763124275	2.44082709321702
Massachusetts	2016	Northeast	1	3000	3000	370	1200	140	10.1	5.2	0.7	0	3.1	1.1	-4.83488834780237	6.37439478040651	2774.95524282966	4.29306614095864	-0.721442058727711	4.08022018345726	1.77545432348476	5.65174431866475	6.76826962847827	3058.37174213086	4.28103768662475	-0.0026647713173886	2.86422435352673	1.69679431507253	2.96234135756432	7.16931769555862	2690.55221644939	1.77368719955827	3.83254146128841	21.6999072197694	1.04000190966748	2.44082709321702
Massachusetts	2016	Northeast	3	9500	9500	530	450	40	14.1	8.7	6.8	0.1	3.4	7.9	15.2282656622061	4.32401506993331	5520.74387143088	4.35747828373398	-0.660890509589433	3.30526078677503	1.82203848617768	27.0970301402287	4.26262238757554	9566.20035948784	4.43441964143094	-0.604724782196299	3.21054416801185	4.92889423452068	2.13542769485183	5.38671950379531	2020.82050619073	1.56540372082647	4.34205408974674	28.6054046891537	1.18709074220817	2.44082709321702
Massachusetts	2016	Northeast	2	4200	8500	300	1100	440	40.5	10.6	0.3	10.6	2.3	11.9	7.3129603902471	6.25713336884368	3338.2133488702	4.36333584840037	-0.491187208643937	2.82622174132938	1.83041523367662	19.1695645876389	7.48177753146583	7137.34753693987	4.38830419371101	-0.488152956675666	2.77264037522181	1.51433804538173	2.24141962731249	5.05688724599349	1918.52623357853	1.61875801066608	3.6099912186027	20.029890050785	0.727566065306136	2.44082709321702
Massachusetts	2017	Northeast	1	3300	3300	1500	120	110	32.5	5.6	3	4.5	10.5	5.6	-5.33219566378093	5.84002408095862	2727.77564362998	4.43016301328032	-0.161693373445778	2.4413557240354	1.28443805038241	4.38904109118678	5.9699005983545	2555.85020688978	4.37653349251781	0.304263062031545	3.14723476973815	1.54447769322296	2.97462686967554	6.94679307626336	2606.61925934965	1.81714279295519	3.45992080871202	17.3700239625898	0.797415208521216	2.4548132393846
Massachusetts	2017	Northeast	3	9000	9000	760	790	460	82	0.9	0.7	2.3	0.8	0.1	14.344308353145	3.81371490259387	5176.31055156552	4.37784033940379	-0.556968033316803	2.88781180901538	1.95976745341048	25.3618404768426	3.91717722272092	8949.72432027413	4.45651939292742	-0.536145339877653	2.71966113216067	4.75736816245615	2.70202416334199	7.4820447122759	2774.26480138675	1.2148674966978	5.89934620420627	66.2758887252487	1.19737083042032	2.4548132393846
Massachusetts	2017	Northeast	2	2500	8000	140	1400	490	14.8	12.5	12.9	11	0.4	1.6	8.35360943431647	5.38788759944963	3447.79161721994	4.47799021523926	0.203629694020184	2.54596030060904	1.34671360350253	19.0214079560988	7.3291807586834	7070.29976360795	4.54310069227146	0.00592246777447627	2.3980018669284	1.22839163901391	4.53715049691358	9.20909495197571	3560.74762713909	2.15783153639089	2.68345347445766	10.2737865660404	0.514159782958015	2.4548132393846
Massachusetts	2017	Northeast	4	6000	6000	1100	120	550	13.2	1.2	6.7	2.7	1.5	0.3	0.0929285576754523	8.43207425433125	2940.82140858856	4.48742452058643	-0.0826674876939623	2.97561366976197	1.38327652605215	10.2819334841295	9.26504733244629	4826.81234187026	4.553187593794	-0.295803868473089	2.36886962867363	1.18737617937467	3.25966135837268	10.155760523673	3719.73583442376	1.46277824827706	5.94453917423548	45.9600835956352	1.32448402958061	2.4548132393846
Massachusetts	2018	Northeast	3	8000	10000	2200	850	730	75.9	11.2	10.7	10.1	1.1	10.3	16.3826774473524	4.17012721398451	5895.58669422196	4.35087036611246	-0.522902875860701	2.78244895087186	2.15136974319257	26.5901397445253	4.75273958916066	9420.17912365261	4.38179194308089	-0.562196030554106	2.97400233057949	3.84964047435107	5.28951212542182	11.6475932333063	4461.28551063962	1.85263396254825	3.10107957915484	14.1601121593279	0.471734672693781	2.42852448258767
Massachusetts	2018	Northeast	1	3700	3700	1000	240	290	19.6	1.1	0.8	0.8	9.6	7.4	-5.59367824929794	6.72082123337179	3016.12465120051	4.32303439107148	-0.696066178060854	3.26556220012012	1.57901229090579	3.99041834780514	6.54172144805055	2643.13682353948	4.22931081986185	-0.269325735725787	3.81336660119487	1.82102082914092	4.12598229960764	9.70267868092492	3636.81196421647	1.85195163315205	3.74585943701813	20.9195833743255	0.707423450150358	2.42852448258767
Massachusetts	2018	Northeast	2	3500	8000	260	910	350	6.3	1.1	1	1.4	2	2.1	7.66111708845845	6.29582312600036	3439.37036668285	4.42294842329255	-0.408304766793843	2.44720359850317	1.3847574426721	18.8688035199755	7.66305577561376	7063.68865738134	4.55732058637556	-0.392788443945045	2.26365997371778	1.2049481006929	3.21196503760698	7.50798675527696	2832.39706275212	1.98947441758776	3.67372243400777	18.8026938341366	0.677055873200731	2.42852448258767
Massachusetts	2018	Northeast	4	4900	4900	650	110	320	33.2	9.2	8.1	9.4	3.4	5.3	-0.0125726172566699	7.02377209701826	2449.50856876637	4.41037397153218	0.334959355431803	2.91667028503045	1.66435157021575	8.80241348788113	7.01310490613106	3924.99572451592	4.38782784899083	0.352456314388125	2.74034614116332	1.45929508422642	4.99882435158892	10.0009351899325	3899.19802215166	2.20522147759251	2.7272784392667	11.2593034797594	0.423174260798236	2.42852448258767
Massachusetts	2019	Northeast	3	13500	13500	1100	800	560	13	2.9	0.2	NA	0.7	7.3	14.4479303509333	4.39700821864719	5266.83409835705	4.36237097098108	-0.385900334479961	2.77246111045503	1.65649066428345	26.2753126776266	3.97869552734154	9267.87665798255	4.47716842463395	-0.204741002649111	2.42354514400168	5.44092135827067	2.87336665428127	8.3926083203462	3093.66753113088	1.41279097510433	4.53200264376647	27.5688332940619	-12.5463461752398	2.45585764393994
Massachusetts	2019	Northeast	4	5000	5000	1200	60	130	7.6	0.2	0.8	0	1.1	10.7	-0.406837146717564	6.81215442929834	2379.93709427319	4.40163129566687	-0.0500820402568678	2.56912870231367	1.49862926680775	9.18800026194686	6.84627819489768	3996.00730479839	4.42581023878925	-0.0385649321682284	2.31110573255631	1.39498039571146	4.77066611128737	10.1737457420096	3918.75907907109	2.14219814269416	3.30266457084072	16.5757433241842	0.467730779751107	2.45585764393994
Massachusetts	2019	Northeast	2	NA	NA	NA	NA	NA	NA	NA	NA	NA	NA	NA	8.13275210722853	5.57296974378399	3419.54398541936	4.43699590042152	-0.255612938329912	2.57226381475998	1.49705972934398	18.5476097844097	6.27479081159546	6791.32997743978	4.52208872408575	-0.223704343195732	2.32270542595089	1.42082705152868	4.13932263735619	7.323348254972	2917.73338621765	2.49486531446204	3.1056284072236	16.2271880423781	0.460801995624165	2.45585764393994
Massachusetts	2019	Northeast	1	3800	3800	680	60	20	10.3	0	0	4.3	6.3	0.9	-6.82385835425367	5.94373546036947	3121.47366874659	4.36956372279823	-0.420948565997279	3.00677564250243	1.56396081344712	3.337393040458	5.919598307123	2344.022588651	4.26760003619855	-0.0499128740684312	3.54604084354919	2.06989039634346	3.34526712919573	7.5875605819107	2860.28527133233	1.87029156977915	3.10911247867613	13.7309669759326	0.751156771910447	2.45585764393994
Massachusetts	2020	Northeast	4	10000	10000	390	270	90	17.4	1.2	NA	NA	NA	0.9	1.07245928465251	6.44762431767703	2279.46976139847	4.32625570203401	0.020516980175942	2.78004969302426	1.72441779142476	11.3444351275871	7.57209381726075	4756.67925436524	4.60297906165062	-0.122932364609709	2.0492733426361	1.08016210508324	4.37864915656574	9.98078494557625	3800.98007330366	1.9226872031631	3.15952662088154	14.0197106665758	0.587006997934559	2.47448905497493
Massachusetts	2020	Northeast	1	3800	3800	470	1100	100	13.9	0.5	1.8	NA	4.5	2.2	-3.4637937857999	5.46055086126343	2242.86790296689	4.27112201338071	-0.440309390692497	3.05202073527345	1.64194442829724	6.14429211368836	5.56580152182532	2875.47948757901	4.33485479343879	0.371485494721805	3.3401983350151	1.89357421912204	2.59293399915702	5.59986385888789	2140.3932290878	1.94286964374979	3.46900886730606	18.8128780676341	0.606464170753998	2.47448905497493
Massachusetts	2020	Northeast	3	11000	11000	330	840	810	29.7	1.6	1.5	0.8	1.2	0.7	15.4542087094018	4.9147198502272	5655.57347756191	4.33017997814426	-0.998273009215395	4.04432360314516	1.92281227615543	26.6448492966678	4.35123302451838	9415.38267505985	4.44907838150028	-0.338168131844372	2.68052540475234	4.55157749240747	2.20341116900074	6.2940817735444	2325.64803705418	1.36872970594217	5.57410176132936	48.4631839198193	2.74770210575976	2.47448905497493
Massachusetts	2020	Northeast	2	4400	13500	630	870	540	14.7	2.1	NA	NA	1.1	NA	7.43005866870327	6.67113429833971	3463.41513748978	4.61978859818065	0.269098433584331	1.8662379188289	0.823756917610902	18.532432420134	7.59704948898298	6947.01662315228	4.57296275716739	-0.0229047976740787	1.91708836798838	1.01762133419428	2.96775933035766	6.55999393186653	2497.30792713795	1.65777049234894	3.51806650708716	20.9744902146122	0.755312632918287	2.47448905497493
Massachusetts	2021	Northeast	1	5000	5000	980	30	90	28.9	3.6	1	0.5	7.8	4.5	-5.30661856144207	5.41424888936744	2615.00705536398	4.31109781847849	-0.0561049572069007	3.16632885290641	1.75338148360806	4.32610466146564	6.41216262656937	2668.08031810147	4.3012659242078	0.789063403047466	3.39040711801457	2.03355708565826	2.26150356157157	5.65071450452784	2099.42347554784	1.45532282485599	3.60729206182139	19.9795877182387	3.52244089238352	17.5509629647484
Massachusetts	2021	Northeast	3	13000	13000	1100	1700	1200	23	8.7	0.6	1.5	0.5	4.5	15.8793751572176	3.80903226518689	5694.96624425835	4.31439671690247	-0.420663769655392	2.61528366253695	2.44536845637311	25.3293614981167	4.00041452495778	8943.01281106432	4.3691265455661	0.103091808170572	2.77891198607311	5.45905785235466	6.68172351881444	15.2287042843683	5799.65199681675	1.98131853675907	4.06423179814963	24.4101887124451	0.415018728787526	17.5509629647484
Massachusetts	2021	Northeast	2	3700	12000	810	2000	310	45.5	34.3	NA	34	NA	0	8.77265534517608	6.25711684177344	3737.42498594821	4.36986674470584	0.217550241674928	2.75660630890848	1.61602425515329	20.0830866551964	7.37242403797628	7420.2511150646	4.44983457920349	-0.191676028689713	2.5179470060623	1.57702233412132	3.40039827784256	8.24045714974667	3091.93668781692	1.75971976661684	3.40076590986674	16.0609201785313	1.14520414642909	17.5509629647484
Massachusetts	2021	Northeast	4	10500	10500	290	20	50	5.4	NA	0.5	0	NA	0.6	1.93785251347832	6.1012232202124	2232.51837010675	4.49549885327438	0.342530744055741	2.15021596704347	0.987557512982359	11.3894213503434	6.90048874587609	4644.16032629159	4.60582330211165	0.0157676734139143	2.07750643936578	1.1245172793158	3.42384273046491	8.14449830529364	3081.13000141751	1.7928784207767	3.34145812092571	15.6837369886347	0.910035107606783	17.5509629647484
Michigan	2015	EastNorthCentral	3	89000	89000	7000	3300	3800	44.6	16.3	7.3	13.7	1.8	8.8	12.9994467723687	4.07841107131809	13607.5487746583	6.81307565186614	-0.483821548992082	3.00016464493149	1.97661562414762	24.8857942926606	4.05966237966144	25183.9183721393	6.82461613285964	-0.423065421496575	2.88679174175459	4.24727433112227	2.47413276062269	6.38125682331927	6835.73328562548	2.58104788988772	4.40850185225063	30.4077995721194	1.37954893208934	6.33411425585745
Michigan	2015	EastNorthCentral	1	16500	60000	11500	7500	2400	14.3	3.1	1.1	1.6	8.3	4.6	-13.8794727312563	8.18396365743459	15917.0474230243	7.03028485734967	-0.18239673109954	2.24604779333787	1.20345715034174	-2.82611823369375	7.01209390921546	7468.41161385929	6.87211775187091	0.257736019556907	2.80093503627108	1.45026203438258	0.978843944304865	2.28237363182893	2453.27151762846	2.84324151593452	4.34999008115107	29.5545589958341	1.63190166079483	6.33411425585745
Michigan	2015	EastNorthCentral	4	67000	73000	9000	210	1600	30.2	4.1	NA	4.1	3.2	3.7	0.79936373793444	5.02606686261946	5083.01139325624	6.85341323904689	-0.0406956132059845	2.9293000007116	1.89029711797647	9.79618443402495	6.61960021750976	11808.584155925	6.90591516591758	-0.0160614464387843	2.49437946361603	1.39554492418733	2.71846549969608	5.69794385688106	6305.48783411132	3.48970680724867	3.55101029116662	19.4309047723243	0.613967658599267	6.33411425585745
Michigan	2015	EastNorthCentral	2	58000	88000	9500	13500	5500	26.9	13	0.6	9.1	16.4	3.1	5.84723698192018	6.37144034152358	8590.21057445421	6.92115573396077	-0.0404356391216941	2.22654498894584	1.47072335658647	18.1274646411244	6.95375172808073	19286.0293050192	6.94750701645591	-0.570509654384713	2.56683942205047	1.43129103444012	3.00281235801367	6.61470099128875	7215.95019526284	3.13610798007466	3.95248942203473	25.724936358742	0.620427758537505	6.33411425585745
Michigan	2016	EastNorthCentral	2	40000	103000	7500	13500	3200	54.1	9.3	1.1	16.5	11.8	1.1	5.24941423284887	7.03029108261153	8715.41404475821	6.84055817873401	-0.266590797137714	2.8309485340834	1.87258843028427	17.8389880719773	8.72135411936012	19724.4134440229	7.02269367529724	-0.506568413881662	2.45016433326613	1.28265854945557	2.26559895828027	4.90071109649452	5363.07458907176	2.93776199849071	3.44964643923354	20.0358592815027	0.799744604115121	6.28344186905887
Michigan	2016	EastNorthCentral	3	108000	108000	15000	11000	9500	64.1	25.1	0.3	9.1	6.5	2.7	13.9177176045652	4.02911420810481	14471.4727404655	6.84515758481743	-0.151933782524162	2.43188850710256	1.75327662836707	25.7578834018273	4.05564310423841	26043.3305325514	6.81200475509235	-0.484012845883237	3.16728413272848	4.53638144353764	3.52774385903796	8.50846410423988	9199.53908570007	2.77813925675596	4.74673159744383	39.7284504743856	0.626933726225878	6.28344186905887
Michigan	2016	EastNorthCentral	1	25000	42000	5000	2300	80	5.9	0.2	NA	0.5	1.3	11.3	-7.19226083805805	6.75578719746227	9801.81031243448	6.69196092512055	-0.403841284894073	2.99932124078284	2.07272253298412	1.71057579653717	6.81004439992296	6974.78615772529	6.8744846532687	0.303724947141503	2.93965139656824	1.67595814596458	2.14607282970908	4.46836906761107	4923.96621021401	3.5589069983624	3.34054423224984	16.2931025665076	0.811644512776158	6.28344186905887
Michigan	2016	EastNorthCentral	4	101000	101000	12500	10	130	23.9	1.5	0.1	2.7	4	0.6	-0.442104816250773	7.38241930380988	7386.59874157846	6.75615057934068	-0.433771724556143	3.59821368079131	2.27718470644597	8.64762399744803	8.93445726262668	12418.8562544182	6.99220617385208	-0.185153279760794	2.25240023934345	1.34629832038363	2.31764737020886	5.09547714918417	5590.95404076319	3.08655390099124	4.40374173322459	37.412957229669	0.797166755776066	6.28344186905887
Michigan	2017	EastNorthCentral	1	29000	59000	5000	600	130	7.9	0.3	0	1.9	1.1	3.9	-6.70395975191815	6.54939933700917	9258.40921765374	6.78169649739651	-0.345934105643702	2.62426376818399	1.68294015615584	1.83755057521914	6.71770615135834	6879.95038861497	6.77008275166535	0.201807863009115	2.94095590123297	1.80695812431159	2.23757059858406	4.4824349278971	4949.06934986798	3.59553668192835	3.44640315243634	18.8004352440652	0.74642225182986	6.34343225921123
Michigan	2017	EastNorthCentral	4	88000	88000	11500	990	1900	53.8	13.6	5.3	23.6	1.5	2	-2.45596204906333	8.55867219309096	8893.18724208596	6.86535624949849	-0.441228537417846	3.31661502279646	1.91677914085553	6.51619529993628	9.88150638041644	11822.1172106952	7.00259206187894	0.0529789334863187	2.40870840360782	1.4003304673526	3.24362817430982	8.04274449723247	8661.58141002926	3.20080802275195	5.71396426735245	51.61786648814	0.693217979110165	6.34343225921123
Michigan	2017	EastNorthCentral	3	103000	109000	17500	4300	11500	56.8	11.9	8.6	13.7	15	2.9	12.1653567858997	4.30211352223805	12887.8676277693	6.87241860998261	-0.459449243701235	2.76398153409541	1.66302611436714	24.4177264027662	4.20051768916918	24746.0986080234	6.88147238916549	-0.259137140557383	2.6912781068717	4.26571006775917	2.33070622819906	5.43780247354905	5909.00271461557	2.90425194278787	3.96657118049954	24.8783397650591	0.906107347940944	6.34343225921123
Michigan	2017	EastNorthCentral	2	55000	1e+05	7500	20000	13500	19.1	7.2	0.2	2.1	0.9	0.5	6.51607848877555	6.05639517337258	8836.72123128457	6.94636991345041	0.187570750382527	2.299375064689	1.37072702804138	18.1471312272801	6.98741389471332	19316.2599595186	6.92343575914304	-0.231363272136776	2.40277961757946	1.65140767672486	3.66597216737534	7.55727171313325	8343.51424915304	3.32854403141632	4.15004920889602	33.5177275428202	0.524356301109479	6.34343225921123
Michigan	2018	EastNorthCentral	3	88000	88000	8000	3000	22000	92.4	13.8	1.1	23.8	19.5	18.6	13.5943151411436	4.62328562637244	14341.4172388707	6.85985135622604	-0.492608677369069	2.98496770074157	1.79250110534112	25.4768548792382	4.76694128506951	25887.2937331487	6.69230912043702	-0.825368730755883	3.78677706253831	3.48885250767706	3.11460018184593	7.65227026276416	8251.73275259818	2.57119485600903	4.8862898687311	45.4623687288243	0.718001946713857	6.36073397524875
Michigan	2018	EastNorthCentral	2	37000	70000	7500	23000	8500	75.4	18.6	10.8	11.7	12.7	9.8	5.29274437444742	8.53345660086102	9974.62697822095	6.8328983498423	-0.337479745687394	2.42538823788628	1.49656407783015	17.6769052891235	9.67061430252966	20014.9751175943	7.08788056521364	-0.557490633010033	2.25871465776016	1.03586122391451	2.93072424774245	6.69048359798473	7255.53487940306	2.74628602318813	3.93424747794622	28.6857301711849	0.741313137278196	6.36073397524875
Michigan	2018	EastNorthCentral	4	77000	77000	6000	3900	1800	52	31.2	15.6	15.1	2.4	6.6	-1.99784743320729	5.8627468441363	6186.22670976471	6.57967264201077	0.348728983657447	4.02591102344438	2.60900837070352	5.14070033354743	6.83433000394235	8541.4330296663	6.78912577928748	0.91186855085542	4.18936317931679	1.41921947097612	2.70400508332851	5.94353602539417	6521.73467545618	3.54168026944157	4.16572270967495	26.4354313501702	0.700454245428991	6.36073397524875
Michigan	2018	EastNorthCentral	1	16500	37000	7000	4000	3900	21.4	3.5	0.7	7.4	12	5.9	-9.72809912978352	6.83650692145832	11745.737290289	6.80894319787984	-0.546824021432173	2.83197430200232	1.80815833288659	-0.0130476907513365	6.73555432459636	6653.80270347623	6.85046999979022	-0.165181292892886	2.66457656542464	1.76220893666489	1.66186704156394	4.56899203015467	4802.82174563908	2.85219311243022	5.93463163252078	50.5140991178223	1.17625821258016	6.36073397524875
Michigan	2019	EastNorthCentral	4	84000	84000	6500	820	1500	37	9.7	9.2	8.3	1.1	3.8	-2.13988889621231	6.46112733437535	6797.94308316658	6.63973292688169	-0.253857576623713	3.60001333148997	2.41867083676709	5.93078452266131	7.37322965496811	9450.91707727244	6.78852304906158	0.369038219834618	2.93840522732089	1.66530589064986	3.43688596431025	7.40939270723477	8157.70728458835	3.34459022525793	3.938995624072	27.306761191819	0.606877981472959	6.4445509694848
Michigan	2019	EastNorthCentral	3	94000	99000	11000	3000	3300	42.7	16.4	8.7	7.3	2.1	1.5	13.0052167910549	4.23197113047646	13659.7249952917	6.8811404940409	-0.0511749647078259	2.6873758948456	1.76089692528708	24.9391659924629	4.16220913208424	25253.1889666803	6.81082057089251	-0.436255431445658	2.82354464807702	4.0971503977658	2.97983924399615	6.98192026045687	7581.93670229811	2.73456052037762	4.83711918937328	50.5348964095372	0.709484760497974	6.4445509694848
Michigan	2019	EastNorthCentral	1	24000	33000	6500	0	0	18.2	5.8	1.5	0.2	12.2	0.7	-11.4045088790736	7.9161269713421	13714.1278385707	6.92677939992138	-0.451261252124353	2.56236180324459	1.48178734177286	-1.41447024702179	7.07807426836352	7130.40263048183	6.84588466098355	-0.0915740800703135	2.82552935846662	1.67417334813307	2.18765851701513	4.08264587843526	4575.60369305594	3.55773731984363	2.70364853622392	11.5331190086402	0.676288462872272	6.4445509694848
Michigan	2019	EastNorthCentral	2	NA	NA	NA	NA	NA	NA	NA	NA	NA	NA	NA	5.1798126411183	6.01810490223738	7887.34999932151	6.79645201701504	0.00881092142546384	2.79009186014092	1.88282302417322	16.4435464686958	7.37189478332903	17900.2861476681	7.03126999149853	-0.226487346934989	2.19811786118375	1.24487542492938	3.62994935489999	7.01104047829516	7842.38336352836	3.56453929693169	3.06094368203768	16.1912941952433	0.525168085904145	6.4445509694848
Michigan	2020	EastNorthCentral	1	60000	60000	7000	10000	100	8.1	0.5	NA	NA	NA	0.7	-6.59489921194279	5.96787172631838	8834.98966839338	6.6992739320447	-0.763790330657605	3.57836920500582	2.08786385125915	1.86991629768904	5.23990731305673	5526.47381042853	6.79528278158613	0.263053190418594	3.24035217191764	1.99523095091485	1.97293020674292	4.79879482083132	5153.94649771059	3.03061967496586	4.46564227159874	30.6977771103438	1.18304979633362	6.24412937735676
Michigan	2020	EastNorthCentral	3	96000	106000	34000	37000	11000	53.1	14.5	3.4	8.9	5.9	1	12.8976109406617	4.91983135606604	13787.2177231947	6.79755513967742	-0.588191804831259	3.16993216947409	1.83473380688814	24.9714719506805	5.19786950651625	25475.5212761596	7.0001625403753	-0.517707349944831	2.68582414045533	3.30595105935325	3.11788469112096	7.396859115449	8017.30606425651	2.56983498957111	3.90852986903732	25.5597517158258	0.820237622723587	6.24412937735676
Michigan	2020	EastNorthCentral	2	64000	85000	1500	11000	10000	38	11.5	2.2	6	3.2	1.1	5.23022889199758	7.39786191067382	8999.60859472507	6.86859057925151	0.0592060604091359	1.99368368007365	1.4818592502863	17.309785469483	8.73737680357321	19260.7069187431	7.12191263866101	-0.085845953687982	1.95880060798115	0.98877807850185	2.85418387525266	7.76163957307836	8214.66153065366	2.80329852182294	4.38034460278086	26.2976154017452	1.07818757034169	6.24412937735676
Michigan	2020	EastNorthCentral	4	97000	101000	10500	2400	1600	42.9	5.4	5.3	3.1	3.6	4.3	-1.27303437062011	5.17304044788824	5320.86216208828	6.52579019169953	-0.00272044216558195	3.87910458295245	3.00757185459465	7.4005085548092	7.50181097741438	10524.8869494819	6.90112594167323	0.460313042223217	2.49021124467225	1.71147197868023	2.22556003090024	5.01728978714756	5482.03067978546	2.96189938131078	5.39019362268798	59.1367356003781	0.73583814519009	6.24412937735676
Michigan	2021	EastNorthCentral	3	120000	120000	8500	7500	4800	63.5	4.2	NA	17	2.7	0.8	13.1756284175972	4.47774788715248	13898.7091493562	6.8330504368132	-0.175247234873382	2.41720357356325	1.67691442736837	25.2121094227453	4.11059374947268	25513.7727447587	6.80875196892461	-0.623599197293523	3.33968511753276	4.14154005415671	3.25986501017588	8.04283779609576	8667.74640227383	2.70108804967476	4.31365267549966	30.0808541517668	0.791402753702549	5.67601575411765
Michigan	2021	EastNorthCentral	2	74000	112000	3500	10000	8000	44.8	2.7	0.8	3.5	0.8	NA	6.66482665586346	7.44739609486956	9927.55829923887	6.9933496417526	0.0796014420465191	2.12218398619381	1.27250899490437	18.6523907496267	8.15053742836703	20219.730462076	7.01704953502492	-0.305097166334315	2.18000827746158	1.33100614032366	2.53941370621835	6.45070557650688	6886.33477205546	2.79806939256239	5.33573765784252	46.8106051846385	0.792453572219666	5.67601575411765
Michigan	2021	EastNorthCentral	4	105000	105000	6000	140	2200	8.7	2.2	0	3.1	0.9	1.5	0.106850885362637	7.53933126402389	7530.86499750016	6.77353236379553	0.425874218493304	3.03721500437973	2.24061873572432	8.92762275701851	8.26018025296803	12147.8973224699	6.99997571715522	0.257494673895672	2.16722205740548	1.24097515856519	2.33628416440394	4.86279393148118	5388.30513967004	3.36751482131812	4.45035752651596	34.2949120579833	0.665043596618239	5.67601575411765
Michigan	2021	EastNorthCentral	1	78000	78000	1500	320	4100	2.3	NA	NA	NA	0.7	1.6	-8.47101178701014	7.30687993350661	11051.1830822267	6.70705639921286	-0.491655108019571	3.35624919999263	2.00341377579835	1.45398093559434	7.39923784626815	7449.20315242053	6.8234378171042	0.409501138955399	3.32269989297968	1.98908009729841	1.1778516827756	3.37012801645105	3526.69064067761	2.568974454452	5.85823712049415	48.9965065878853	1.90606828316421	5.67601575411765
Minnesota	2015	EastNorthCentral	1	28000	74000	3700	690	530	1.4	0.1	NA	0.1	1.6	2.1	-14.6399664072125	9.85256069639284	20329.1264147177	6.89555179061765	-0.0163024202287461	1.78406274990124	0.950215931532229	-3.22686617945978	9.31114372454519	11352.469425021	6.86342917957984	0.250260815729933	2.64533896272218	1.39727463629603	0.446459860994933	1.34544826266085	1633.08366106088	1.92960139635665	5.54980035413452	46.2605720921434	-2.56901259072834	11.7774581925511
Minnesota	2015	EastNorthCentral	4	104000	105000	10000	600	40	43.6	8.7	8.4	25	3.8	8.9	-2.38650415218408	6.82177375221177	8417.81176999014	6.84808509487595	-0.577830747901921	2.93609872696079	1.59729360726872	7.00083239766487	8.58053605996451	12898.5870793225	6.76259404190655	0.0326546163169692	2.5011005607004	1.30468770925371	1.88914968106259	4.86712801284244	6081.02042083739	2.56006296170296	4.38728831325515	30.0695246169442	2.06159313978536	11.7774581925511
Minnesota	2015	EastNorthCentral	3	133000	136000	32000	640	2300	33.3	14.6	7.4	27.4	7	7.2	12.9156601799022	4.51412583279318	15935.8121150944	6.7398643776253	-0.521255159554629	2.90744896024453	1.85876206297895	24.9057788916046	4.13280568434624	29405.5648639132	6.56862143803317	-0.606291745215836	3.00214786201651	4.25976055445474	2.95313918605389	7.82438585365571	9740.92168249306	2.63581483662302	4.5986240075712	32.0740696916399	1.17011597759252	11.7774581925511
Minnesota	2015	EastNorthCentral	2	71000	125000	12500	20000	21000	25.4	6.2	1.4	16.5	10.1	9.3	5.82261843163531	6.476947122994	10088.9551304915	6.85547322263801	-0.20693948214309	2.22195490637011	1.35276063354084	18.5760454736412	7.08741867033797	23031.473805454	6.77451291778353	-0.653469456639739	2.63706026543865	1.44981112273733	2.9294164056441	6.23498824338804	7980.05345123494	3.08515809438826	3.55114096161581	20.3279821822933	0.618703489139918	11.7774581925511
Minnesota	2016	EastNorthCentral	3	132000	138000	26000	1300	1900	47.2	14.6	6.2	22.4	17.8	8.9	13.1864175671141	3.95509758883956	16034.8014400245	6.72634497166624	-0.397685828711299	2.95051266344597	1.82202441563813	24.3185396472758	4.06255536953199	28717.4298816785	6.69106912300081	-0.621120640122197	3.53848427020592	4.39059507306363	4.62406038833714	11.72243542911	14677.5179572958	2.88128905148851	5.09167707163505	42.1312974321356	0.607692729253133	11.7617103260928
Minnesota	2016	EastNorthCentral	2	27000	126000	13000	24000	4200	20.8	6	6.5	18.2	8.6	7.6	6.3153124371418	7.35402377974327	11228.982371049	6.7005388901952	-0.514616779382734	2.72537263043869	1.84818098852048	18.4579612093696	8.37900614411957	23481.6174204216	6.88986930815877	-0.582588533627872	2.6116527014476	1.32991527134332	2.62376697667715	6.39307568512383	8005.15394921303	2.43643187920058	5.29550947887024	72.1639203981922	0.881620071216734	11.7617103260928
Minnesota	2016	EastNorthCentral	1	36000	38000	5500	6000	0	12.1	7	0.2	11.6	8	14.5	-10.4669813854779	8.9745829490292	15971.649042547	6.90379768500224	-0.559049782387956	2.65854328501152	1.25139050635812	-0.831469846906968	8.78635657064808	10223.566266433	6.88688374666698	-0.0322457051102736	2.91450782703688	1.4454985589517	0.920940117135652	2.97239396910806	3604.6938344517	2.17321356491662	7.78833721581393	93.4568112259803	4.88723360283494	11.7617103260928
Minnesota	2016	EastNorthCentral	4	113000	114000	13500	0	0	27.5	7.7	3.1	17.6	5	8.9	-3.67215782195453	9.38098631125313	11733.7675897088	6.7438703753072	-1.11381934395824	3.85642189544164	1.63637564845321	6.01315351262441	10.5538050500089	14147.7376700379	6.97918705123013	-0.370186585345983	2.45633378988993	1.23620846103109	1.61725962297779	4.65275144264006	5737.31540200979	2.32028809300741	5.54665259722517	51.8134115279106	2.36052319643837	11.7617103260928
Minnesota	2017	EastNorthCentral	4	98000	98000	7000	1900	450	62.9	4	4.2	39.8	7.2	3.1	-6.7372484960714	9.71855713394619	13773.6162566611	6.82358865064975	-0.634173857193317	3.38172455726829	1.63120561680452	3.3320725663173	10.7257890118596	13081.7650930355	6.95224996876966	-0.237303069018423	2.77743306476349	1.26393151476269	1.28987310475057	5.01359303909304	6029.72306441159	2.0651902456474	9.21232720941007	120.851853567821	8.92140781149697	11.8382247258148
Minnesota	2017	EastNorthCentral	2	32000	128000	12000	19000	8500	20.5	4.7	2.3	12.8	6.6	2.2	6.05638347477464	5.90589144228621	9799.20579864963	6.84239484381841	0.0157463618257005	2.22516596665728	1.26349509450411	18.1161324425839	7.09295098342202	22536.8464473134	6.86301186565283	-0.255975376070833	2.74932459264427	1.56858902099976	2.87802735924522	6.66687591067455	8411.77594472257	2.98859567289169	3.98745736740454	24.8096466364771	0.738849041496589	11.8382247258148
Minnesota	2017	EastNorthCentral	1	27000	41000	3500	3300	0	2.1	0.4	0.1	0.9	9	5.8	-11.1871345461305	9.00427075762514	16543.7149119262	6.88850830399715	-0.485818148388805	2.36423408848975	1.25064766696244	-0.889695157433891	8.3775783515885	9705.36918400748	6.88782465234462	-0.0976325480051869	2.7411893049229	1.33631918028178	0.84685496938435	2.50477766687402	3046.00202520345	2.02846376950477	4.61245485882227	29.4667524688826	-2.29628752306524	11.8382247258148
Minnesota	2017	EastNorthCentral	3	136000	136000	20000	1900	2200	39.8	4.7	1.8	9.4	11.6	2.3	11.8982097047506	3.78140758937192	14541.4367442555	6.81574896246671	-0.272364229842655	2.84508808026539	1.62340770103434	24.009622691336	4.52088661932845	28456.5310564278	6.7580071656382	-0.466494029665413	2.88964171601202	3.83476640793447	3.32318374969218	8.34630849905111	10463.5616951727	2.66814615959264	4.76814921626084	39.0688179474613	0.826477718410053	11.8382247258148
Minnesota	2018	EastNorthCentral	3	121000	127000	29000	1600	6500	44.5	12.4	6	28.4	9.3	8.1	12.6491570492722	4.87926467817801	15791.1472222298	6.70133464758024	-0.757076367972028	3.3010171713659	1.79059236203905	24.1924992729019	5.33497373149367	28855.1189941925	6.67776802488392	-1.09417197415326	4.13847929941941	2.70728919947399	3.50918573148093	9.15956065261155	11424.7147471742	2.65495912662435	5.04914957890339	42.3480427471393	0.806108996111476	11.8553800516289
Minnesota	2018	EastNorthCentral	2	69000	116000	8500	42000	25000	12.9	9.3	7.2	6	8	20.7	5.47061565669106	10.0477749564451	13252.6679592772	6.87510436293031	-0.543201577722065	2.38325267999034	1.25151766612458	18.0700100646844	10.6706829004391	24309.4913002397	6.90995732605115	-0.719470658802914	2.47917404045806	1.14283253510791	2.90115648040234	7.51097401314267	9327.18310515593	2.6245441559137	4.7823438150393	36.5719071433054	0.933068945250076	11.8553800516289
Minnesota	2018	EastNorthCentral	1	39000	62000	3900	8000	2900	2	0.7	1.9	0.6	1.1	1.6	-15.4281299027914	9.03190169151468	20595.0746845035	6.94578262165064	-0.205797702534706	2.02279258819997	1.20051008575752	-3.87177218803517	7.99955405486825	10238.2653915298	6.86427146257528	-0.498814596643263	2.14477180141652	1.20764065337172	0.863696328888051	2.64341561304538	3203.68320490203	1.80914726508093	4.6063537127088	29.7779637696812	-1.3622218742605	11.8553800516289
Minnesota	2018	EastNorthCentral	4	84000	86000	11500	2500	590	28.4	5.2	4.2	7.9	3.8	2.4	-6.55823959629175	7.1521855272661	11302.4865942523	6.69566677566957	-0.328234295534393	2.73160374257644	1.77393190955136	1.76568253337412	7.2137266186879	8650.18184635074	6.70450507732553	0.364954151853147	2.89249850207225	1.3402332183133	1.74401419316437	4.43954557735995	5555.6204886007	2.6686496650517	4.34269823512911	28.4547121350133	2.06317880396668	11.8553800516289
Minnesota	2019	EastNorthCentral	1	17000	43000	2200	80	470	1.3	0.2	1.9	0	2	0.8	-17.4231905858204	9.81928940855497	23039.9076192235	6.9540511572283	-0.154074663654162	2.16902443441229	1.15450443906287	-6.13680258145219	8.67442260367804	12240.9939053453	6.82048090909918	-0.0862944247632096	2.53491632317887	1.34734562473221	1.23243853630581	3.51781366622359	4294.08449022566	2.25288397321509	4.89652998282848	33.8584140739801	12.0037033189802	12.6865676324088
Minnesota	2019	EastNorthCentral	2	NA	NA	NA	NA	NA	NA	NA	NA	NA	NA	NA	5.11866815957689	6.58618083666808	9662.63047441532	6.73695633920616	0.0967689245725813	2.41781419953094	1.75984966962295	16.5434219665509	8.04853512499318	21311.491579922	7.00758598805261	-0.175756547965098	2.24559443340174	1.04858006157742	3.01483428989227	6.71933866486403	8531.24597470574	2.98270669935274	4.16858212296988	30.7531388785664	0.627185736685036	12.6865676324088
Minnesota	2019	EastNorthCentral	3	126000	129000	21000	5000	2100	54.9	8.2	4	13.4	6.6	2.1	12.6810779328235	4.27061008032356	15585.3143017741	6.74595594599849	-0.281890347942681	2.78134778789828	1.80817699031064	23.906599612836	4.60916199239887	28357.9012918467	6.7669643284598	-0.640066529856453	2.92424983697179	3.35045543608358	4.06920277212079	9.41408306317702	11945.5028569629	2.96941349522614	4.41039068795885	34.4085819343989	0.568541079836621	12.6865676324088
Minnesota	2019	EastNorthCentral	4	97000	97000	15500	3400	60	37.3	7.8	1.2	6.1	1.8	4	-6.46473927106336	8.6784175546965	12604.4473657552	6.67168105170445	-0.629244872147105	3.23161393890648	1.87105045472298	1.97894338931488	8.24963211182787	9881.31205245862	6.70580680658805	0.26457900270403	3.4221693132941	1.78559507490894	2.1994161260586	5.58208825236291	6988.19301555328	2.72433994449125	3.99409343625457	23.0393093425012	1.44617800112124	12.6865676324088
Minnesota	2020	EastNorthCentral	4	99000	105000	9500	1200	340	17.2	1.6	1	19.2	1.8	2.6	-5.90032026508917	7.19528729427634	10838.1365149573	6.73948195591422	-0.292177397867391	3.43728136016521	1.9563953639376	4.38048308264837	8.8110605028878	11460.9629278014	6.73082892704459	0.580572399569761	3.02114610792322	1.60749240495753	1.103755408407	3.58256314785674	4366.32382558782	2.01135372252981	5.65200220350303	45.4437604253706	-4.59324647200818	12.6800358254717
Minnesota	2020	EastNorthCentral	3	114000	119000	10500	1800	3700	46.3	3.7	NA	8.2	2.2	1.7	12.2120821873588	5.22655330717723	15471.9147394349	6.7732597167462	-0.574731814252234	3.13029516914605	1.75503154756726	24.5224211402141	5.1856165714512	29194.0084986408	6.80510447178498	-0.857120643071909	3.34137275730007	3.23452700776496	3.28288436525692	9.07059460208615	11235.5959871117	2.37416327461528	5.68367351565013	60.3841439928389	1.2470535725837	12.6800358254717
Minnesota	2020	EastNorthCentral	1	21000	58000	920	1300	40	3.5	0	0	NA	4.3	NA	-13.008680610446	8.48403284529965	17990.802737998	6.8741714296211	-0.579889034438296	2.59029458775824	1.35966070470495	-1.98953595396747	6.73454499052105	8134.58702840678	6.75144780540352	-0.17152369832736	3.02564076222311	1.85379818112949	0.75265064169361	2.92921995633382	3503.42277110512	1.71721092924021	7.75747301144252	81.5873398209052	-1.56352141219798	12.6800358254717
Minnesota	2020	EastNorthCentral	2	59000	126000	13000	9000	2600	20.6	2.9	0.7	8.8	4.4	NA	5.45491429763894	8.25956981325014	11466.1823419418	6.86164417216036	-0.202661445715147	2.15527420993421	1.4313520786526	17.7218243935669	8.80530424587351	22923.3005165915	6.89901403214116	-0.412662637125627	2.58811677751957	1.37115812200106	2.19179595805067	6.7333909824204	8202.77423460022	2.15380415900579	6.68229409216701	75.81873585187	2.80238175424979	12.6800358254717
Minnesota	2021	EastNorthCentral	3	106000	106000	7000	5000	1300	27.5	1.1	NA	10.5	2.3	1.8	12.7152525884192	4.38136640591725	15664.592693838	6.77015473126877	-0.189475140194421	2.45534471974837	1.62541943975108	26.0347188658261	4.33631462162162	30741.5628239292	6.75128720591696	-0.319146369087471	2.37697373063832	4.08837411294503	2.62619641567041	7.61649894900661	9383.82452990177	2.20488227904714	4.94323964371105	38.3120136094385	5.42718294693712	11.7058206370061
Minnesota	2021	EastNorthCentral	2	69000	98000	5500	29000	4000	13.1	0	NA	12.8	1.1	1.1	6.24762109389401	7.74701199802796	11528.7622232032	6.85699229386834	0.0268080225246781	2.18220710533343	1.34705374530052	19.2943303119265	9.07849729962155	24701.0619067414	6.96698819641107	-0.169102915672349	2.12078091257795	1.12186497164823	1.90202348748248	5.07454789418125	6277.69555176762	2.40383768517543	4.86068010794953	39.4845045619767	1.97145720832088	11.7058206370061
Minnesota	2021	EastNorthCentral	1	61000	73000	3200	1300	140	6.3	0.6	0	2.5	2.8	NA	-12.2332101056833	10.0450014511537	18235.1158312894	6.8080782887601	-0.863114944553945	2.83193681502734	1.40120788179183	-1.63722264527325	9.94410216249243	11609.9853072963	6.83389308210608	-0.327369090908194	2.75664067602176	1.19617754848826	0.700794568240684	2.51104699071617	3003.30832787582	1.65203808918785	5.88530174198178	46.9700310993636	-1.67068038266231	11.7058206370061
Minnesota	2021	EastNorthCentral	4	1e+05	1e+05	10500	4900	350	8	NA	0	3.4	0.6	1.4	-4.16870563736656	9.71707118951894	12315.4696336982	6.85834122411674	-0.215482605578231	2.7739653558233	1.7750045402976	5.89806130274041	10.2319821551139	13755.8613539736	6.92977026627828	0.0302672265638581	2.53935781900512	1.45201450344337	1.92252290384811	5.51760782228713	6805.54984337284	2.26153204699103	4.5382661006781	29.7415096240583	10.0993757972377	11.7058206370061
Mississippi	2015	South	3	23000	34000	3500	260	110	45.5	2.2	NA	1.1	3.8	1.4	20.4105503011822	3.44286146348356	16386.1974887554	5.87945290530431	-1.0928674955991	4.01252736366607	4.18322310118167	32.7024511458112	2.92094366246246	25991.8403049963	5.90425346254927	-0.761531538956957	3.14919748807448	9.66305700238101	2.56844363518654	7.87764826283354	6559.40758098121	1.82114034952101	5.94724671718425	57.7333600150092	5.48452293442174	12.4204699366089
Mississippi	2015	South	4	31000	34000	1500	500	230	10.6	2.5	0.3	NA	0.7	1.3	9.91471512852983	6.19272992639557	9254.18774314016	6.19474325505275	-0.262081090440641	2.15614818552404	1.08143684053074	21.8630544502804	5.45126084554646	17837.6982478443	6.1494618872553	-0.173526973441471	2.62890263182282	2.62544627747061	5.60010169117635	16.0692878262778	13471.5500347202	1.99704869581128	5.04037363676825	39.0672155940056	2.33244098913831	12.4204699366089
Mississippi	2015	South	1	34000	76000	8500	22000	7500	9.4	8.2	0.1	2.1	1.2	1.1	2.39615366060772	6.59426832433032	5493.57696780337	6.05349178962326	0.367424767142875	2.51347222514121	1.32370124898016	14.47403176412	7.37057625706496	12717.8828546297	6.20368683393031	-0.18189973621331	2.14116622385482	1.16370984286215	4.42698959327892	10.0360767609137	8588.73349720156	2.58989004326341	3.52767566547696	19.6574231321468	0.55189108116733	12.4204699366089
Mississippi	2015	South	2	89000	89000	11000	5500	10000	10.1	6	0.3	0.1	2.3	1.7	17.1050853126006	4.5103084887931	13927.6995879954	6.00888033051603	-0.690665129442909	2.77857320210424	2.06672417905665	28.2504816542757	3.95652580161357	22459.5917658179	5.93629683055203	-0.718244781143215	3.21692272629691	5.29151033767339	4.75195061390354	10.2423186457417	8889.74266430716	2.5466921893889	3.80836450415533	26.3007676789168	0.458684410571951	12.4204699366089
Mississippi	2016	South	2	85000	90000	3700	9000	61000	12.3	2.3	1.2	2.7	1.2	0.1	16.3725889037851	5.0071594116511	13480.0211594016	6.10632968128228	-0.488173660344648	2.35561278229162	1.6300777863609	28.0911952441086	4.51623877812733	22401.1112083547	6.17303686960677	-0.426687084701364	2.44108331699814	4.62124118701229	3.5743389336353	10.0522435364005	8399.89138915685	1.99433961035974	5.15306114763684	40.7389886972361	1.26467365887138	12.400770548688
Mississippi	2016	South	3	19000	20000	3300	750	740	27.5	3.5	1.6	1.8	5	4.7	21.698936547569	2.46772881343437	17288.6132076937	5.41270812186058	-2.28868509606721	10.2834590679464	7.82606569535992	33.1346856926712	2.02524484857529	26279.9058628722	5.71812578848595	-1.0923370270435	4.68138636819267	15.5050544633713	3.71670802755354	8.78874488637109	7554.14152174577	2.3392515089426	6.85699574298204	106.931245546293	0.55830565498726	12.400770548688
Mississippi	2016	South	1	21000	50000	7500	48000	25000	13.8	1.6	NA	3.2	0.3	14.5	4.27017110549563	6.39033112600158	6051.23204763305	6.13242690104079	0.427431937014967	2.3079997987578	1.13677884364624	16.8093086045565	6.23088071371692	14114.4899033925	6.06514375631329	-0.307490027493637	2.30362982456647	1.34291923250072	5.6756228346517	16.4129819119282	13673.2707584995	1.93633545393754	5.47242092665352	47.5053014487075	1.37570814852211	12.400770548688
Mississippi	2016	South	4	17500	30000	2400	330	60	21.9	6	0.1	0	2.1	2.8	7.53103921132865	6.42290684476364	7835.7084920271	6.15668949530927	-0.19740936147445	2.15166287187311	1.22061534076202	22.1064699657972	7.47657245022432	18474.3038558013	6.0728994575081	-0.665348042921281	2.67986520603863	1.41764722357316	2.51196831686567	8.07000617477237	6690.92858967945	1.60034058610076	4.23840984080959	23.3132101905416	-0.92550548132843	12.400770548688
Mississippi	2017	South	3	24000	24000	2900	250	230	71.1	4.8	0.7	0.2	18.1	0.7	20.4723389038691	2.93515696030422	16372.5754080892	5.72870686825486	-1.26904780251235	4.26892931024065	5.18047087659635	31.2413338985481	2.82457220068078	24832.9659223376	5.61253756161237	-1.60612782625249	7.05574829555733	9.78220862012017	4.1701421467631	9.80164407063457	8432.50785441088	2.60430950480115	4.41483743782489	32.4172487701252	0.585017653732203	12.4244871940851
Mississippi	2017	South	4	14000	22000	3400	280	830	19.3	6.1	1.4	1.5	1.5	4.1	7.21293644043384	7.43967943387103	8203.19836952671	6.19573740249656	0.206001988292261	2.04351045895151	1.02838473216871	20.1435793568473	7.31877612207916	16966.5203439686	6.1601624110689	-0.412764202803133	2.49417151204444	1.39254908665206	2.74385525146285	8.65618637979664	7188.66289358864	1.66160282123463	6.10653541238266	57.5019794485478	-3.72370309376516	12.4244871940851
Mississippi	2017	South	2	89000	89000	3800	5500	26000	14	0.9	0	1.7	3.7	0.8	16.154422586152	4.61828893976856	13228.444627162	6.03977721309809	-0.444748823876673	2.51982226492034	1.60724219367122	27.6681604700574	3.37733353527068	21945.7248878333	5.76506941695577	-1.27324779214798	5.16442925296565	6.1714812670862	6.36255739723772	14.7955200254915	12680.4293178552	2.54419730558119	4.22737963057987	29.357231746445	0.42272053803214	12.4244871940851
Mississippi	2017	South	1	31000	68000	2600	23000	7000	41.7	35.3	NA	0.1	0.5	1.4	7.17922063701453	6.58604669242502	7628.35538339015	6.02272548553083	-0.327375087866197	2.48029680179852	1.48968248965054	19.5264859997784	6.71081426160293	16166.8615840494	5.9806761530875	-0.905283867003577	3.57290918551682	1.81694785157605	4.17182553967828	9.83323598827221	8363.62855459422	2.33789989970527	4.36082121168172	34.6496966961494	0.609107192236571	12.4244871940851
Mississippi	2018	South	4	14500	25000	2000	330	50	26.5	6.7	0.2	0.5	3	4.5	7.57561736856832	7.01420340517244	8173.10962590661	6.17500724856697	0.352375587393321	2.21872678356189	1.10792704774459	18.6870625950621	7.52352217866565	15947.4920322532	6.14351899908275	0.1237482741736	2.36658662326705	1.40198782115209	5.02896702399065	13.1067511028922	11113.4622996726	2.20705840267777	6.2300989421753	70.9401195131696	0.589327901482432	12.4245032361956
Mississippi	2018	South	2	50000	50000	3400	4000	7000	44.6	26.2	0	0.2	3.5	2.2	15.8618157981932	6.52456508290169	13503.7705970848	6.00308510731835	-0.726618300581235	2.37086984179017	1.26659358999538	28.4320546288169	5.74918366894893	22838.5353036161	5.76853635149046	-1.28952839939448	4.35725184563308	2.71772726733875	4.34513847081118	11.1785021135105	9442.70119564416	2.093986997237	5.10158380412891	48.7466191989376	0.718698657069639	12.4245032361956
Mississippi	2018	South	3	16500	16500	2900	110	650	25.2	8.6	NA	0.5	7.5	7.2	21.6119376866598	1.62731111609574	17157.4445084253	5.44313558059026	-1.42156809670868	6.46619257974688	13.4644995694512	32.2627229631904	2.53051829286833	25619.1106446823	5.60491247592471	-1.71162157353305	7.28296304718034	11.472083906654	4.52089435180847	9.88997207219137	8608.5812463978	2.7646591591662	4.89884102937074	46.7593085336917	0.482143289063918	12.4245032361956
Mississippi	2018	South	1	19000	32000	2000	28000	5500	7	4.8	NA	0.6	2.4	34.4	4.13267191093833	8.04768292421737	7083.56997712051	6.17546779345408	-0.0983476223090274	2.30691846960745	1.17636116799092	16.3357384427719	7.71850683113971	14146.6846271682	6.09498963160322	-0.674354847719796	2.99120235219752	1.59290831639765	5.7097725432983	12.974506549488	11099.1761686365	2.61665773655696	3.45636106466369	18.7082689988876	0.529094717139732	12.4245032361956
Mississippi	2019	South	4	21000	29000	3400	350	50	41	38	4.1	13.9	10.5	5.2	6.94980036956891	6.92998667112228	7769.6115794831	6.12725363964614	0.265403994564066	2.3771930287437	1.26986070844089	19.309797011816	7.12764928792874	16294.6820714763	6.02094441365101	0.287312344243525	3.13222549270151	1.85995496886944	5.25024861162118	13.1456437381657	11205.9995201247	2.13404159286032	4.19802400210574	27.5276241657874	0.774684016360112	12.723312757245
Mississippi	2019	South	2	NA	NA	NA	NA	NA	NA	NA	NA	NA	NA	NA	16.3992410108426	5.33896484272813	13578.6756288578	5.95140071272789	-0.895811810176974	3.28363317789122	1.50862760120526	27.7761970590785	5.02382184142459	22223.9192915586	5.90439168957642	-1.0932048835493	3.97449073520351	3.55039071127183	6.07273525094868	13.7750521849339	11852.6808523174	2.25992529736381	3.47042092070948	20.5301413874001	0.454525709849207	12.723312757245
Mississippi	2019	South	3	23000	23000	2900	550	850	59.1	45.6	2.4	25.4	4	5.1	21.4013443095911	2.00547590068423	17016.5208295284	5.64439711083853	-0.721961283124581	3.7105456970092	8.96049047910105	33.1112905405075	2.07589350746838	26263.8980641696	5.70630452749814	-0.976183035316049	5.04644267538243	16.1138156048978	3.6247634724057	9.87559343078802	8327.9581935371	2.04077915544088	4.98576566761137	40.8210561647586	1.15525830098158	12.723312757245
Mississippi	2019	South	1	26000	29000	2400	3800	1700	14.6	71	64.8	48.4	1.9	5.5	4.92578461010645	5.73012955941928	5916.54027830129	6.12996723793387	0.414415566970575	2.55336278257623	1.1377676039312	16.5520899942905	6.07164202941128	13804.6230258445	6.11479188988588	-0.390269828698872	2.45150928516516	1.34419932892369	5.16923891147639	12.4863887164918	10581.4562877763	2.61374975043913	4.81550346634586	37.3731798651329	0.488535271928815	12.723312757245
Mississippi	2020	South	1	26000	28000	5000	16000	660	58.6	50.9	NA	1.8	14.5	3.6	6.91363421215855	6.45860333758719	7449.00436022843	6.11098147999986	0.206614012167994	2.02623747224874	0.999146225132599	17.712142993603	6.24661949314256	14787.1846215669	6.09206233209829	-0.0464102279469934	2.41050736839899	1.60083831000756	7.12079862426193	14.7733484500362	12912.1820294327	3.18567876548022	3.50344461441574	19.1449222576183	0.380425266872267	12.6874319495214
Mississippi	2020	South	3	26000	29000	1600	2500	130	45.7	41.8	NA	NA	3.3	6.2	20.9521753876087	2.85089241517776	16739.5538206566	5.56705127229238	-1.43890622118252	5.87592772087122	5.40121295212921	31.375663473275	3.30038313583196	24975.4682551618	5.72345846974335	-1.55367684383016	5.2162579062014	8.57074236922912	4.31429898769714	11.047359528477	9388.84381779542	2.54294507111625	5.57424570654523	49.4128260659874	0.569799622699969	12.6874319495214
Mississippi	2020	South	4	30000	37000	3800	300	30	7.8	1.5	0	0.6	7.8	5.9	6.97741024642295	6.44822386107537	7521.21472603911	6.15798182116403	0.22565576793723	2.26121287212752	1.13858847029638	20.1333897087217	6.48673304597383	16745.3518842476	6.1241767701228	-0.601664914915398	2.77460854184726	1.43528935051818	3.54215751097846	10.4489420159234	8734.23478411671	1.77499308172252	4.60858943835073	31.5664276922829	-1.53816783578644	12.6874319495214
Mississippi	2020	South	2	34000	37000	4500	1500	570	93.1	57.8	0	0.9	8.5	NA	15.2707509242276	5.52184253956138	12785.0369662382	6.03867262119373	-0.43855834284466	2.32300967410316	1.42783736329178	27.0192374066558	4.53390956320264	21570.5387328381	5.95215765644513	-0.769463090218177	3.15347984028057	3.84683666284713	5.01765366402681	12.485288926636	10594.1987991619	2.50688627442887	4.37068098521954	29.2100682988208	0.584273039025741	12.6874319495214
Mississippi	2021	South	4	15500	23000	3000	30	240	27.8	8.6	0	5.8	NA	8.3	8.88981242158069	6.78121327259576	8851.35518905841	6.21824083606827	0.168239584008098	1.81929975980942	0.803189058196542	21.7591601462302	5.76703027122287	17820.3036548759	6.1425281448305	-0.482563851572028	2.55684732413575	2.35002603426206	2.38818150674292	6.65722632926796	5599.01679868077	2.03258097922201	4.41724760281171	28.5659235176792	5.09493849427723	11.4804326463477
Mississippi	2021	South	1	31000	36000	5500	14000	70	19.7	3.8	0	1	15.5	4.7	3.8965600948106	6.79101641387746	6130.45045417128	5.94215946917497	0.265029003479981	2.74564728606553	1.67223730422778	15.5907553443271	8.11669681788445	13762.7207858614	6.10632817313469	-0.539294194939268	2.70173635145874	1.43972481027841	4.85868918105823	11.1519710014883	9524.67098097129	2.54499654753562	3.80219620575136	22.6509022468939	0.439255528251809	11.4804326463477
Mississippi	2021	South	3	18500	18500	1900	770	310	25.3	1.1	1.3	NA	3	7.8	20.7464187151206	3.22349238215972	16620.8939704322	5.59799749146617	-1.65823826408966	5.31909986739789	5.18979097420772	31.3001748842746	2.66261495702565	24868.1628842401	5.95710877253138	-0.592296532722986	3.14407123487558	10.1981253989407	5.74022949714742	13.8448313298443	11864.9092036368	2.65957757121206	5.57938130147857	51.4787303318857	0.43301366437747	11.4804326463477
Mississippi	2021	South	2	34000	35000	4600	9500	8000	46.7	11.3	3.2	0.5	3.2	9.9	15.218973755532	5.77729186542966	12816.699676352	6.02064114358224	-0.626200654483796	2.62100280188653	1.39640919650062	26.822478097703	4.73833549023699	21445.1880023878	6.05151389512149	-0.640992892977388	2.95166765591637	3.85446052228629	6.41781976578843	16.4676264472363	13915.3186874483	2.30391705440946	4.46611467333792	31.0796680529086	0.543792069619901	11.4804326463477
Missouri	2015	Central	3	14000	14000	1200	700	630	11.1	11.7	3	2	2.1	1.4	17.7615115718911	3.89800860521954	18079.7212243507	6.41988807575527	-0.623429895931553	2.74290571708935	2.86034881973398	29.0447979380563	3.41795631619683	29077.1587517186	6.40399717566519	-0.515162637631687	2.89516456936367	6.40904413728054	3.99564203789694	10.5821165425806	11246.3313445554	2.27087937154975	4.40713475983509	30.2799780642106	1.45561927731414	12.9892671641534
Missouri	2015	Central	1	12000	13000	2000	220	910	13.1	6	2.2	4.2	11.8	6.3	-5.32739402443657	6.97332374121319	8629.6521735621	6.50175452154799	-0.226075688839073	2.21070410961272	1.31981275694238	6.78042583385397	8.72739275000777	10868.1607539956	6.56125854316211	0.122990831024544	2.19756874991101	1.19101098961548	1.88977712633757	5.98177600684752	6168.96975903761	1.80846382792263	5.43577410002635	42.5802980692847	-3.65846866074072	12.9892671641534
Missouri	2015	Central	4	13500	13500	690	30	40	2.8	6	3.3	0.1	0.8	1.5	3.73268688463374	5.17916478212239	6347.40896920112	6.49760089520624	0.170315629126411	2.37929785552897	1.57131031260501	15.5009158189476	6.82006763960605	16837.6077362858	6.56335573401007	-0.348366334721038	2.81029944229333	1.48631138083603	4.8082197584438	13.952860861705	14673.2786333347	2.2289422946192	4.62365748583589	30.0386326023692	1.6064353008707	12.9892671641534
Missouri	2015	Central	2	11500	12500	500	1900	1800	5.1	6.2	3.1	1.6	1	7.4	13.0219327849188	5.86582540084399	14122.6506348794	6.57603891991031	-0.354435305966855	2.19459272910414	1.3056299104	24.071918209275	5.02740950864343	24316.7430230627	6.53411588570455	-0.21269740550642	2.53307607802379	3.30486475361933	5.29014694459793	10.6727128309125	11778.8631888505	3.28604491215236	3.68489666795498	23.2123882257028	0.392934497692752	12.9892671641534
Missouri	2016	Central	3	13500	13500	650	480	170	13.3	7.7	1	0.1	3.1	0.7	18.7072484549668	3.59157720840516	18939.4344305693	6.34781951900517	-0.940135364457374	3.58562442407098	3.69438667231054	29.660775603386	3.38162459069566	29681.3723617546	6.40125093012841	-0.731311229178758	3.44959988830283	7.0953960629759	5.05835100839548	12.7063701312625	13597.6149096665	2.5455165750237	4.52515522992286	32.397835478446	0.586863105718576	13.0826172179916
Missouri	2016	Central	4	9000	9000	590	1400	640	16.1	12.6	0.2	NA	1.5	0.7	2.84296973183893	8.37092338359834	8789.71619033216	6.49648402250494	-0.31708025371763	3.00098316054307	1.60204030977757	15.0428144263144	9.21751942366363	17540.8646448088	6.53597478355927	-0.468214132784889	2.62632287863615	1.535180581453	1.43116151711056	5.40797607888751	5561.99291265271	1.65171111474199	7.02146241923067	69.5092688400671	-1.16672713727631	13.0826172179916
Missouri	2016	Central	2	12000	12500	770	1800	730	17.2	1.6	0.7	0.1	1.6	1.2	12.4354634119333	6.385344017821	13822.9582172339	6.57724101763341	-0.212551193797166	2.23131590890678	1.31688931936054	24.6858637505806	6.21715250991251	25172.504440318	6.658134501652	-0.244381528824937	2.23052296444985	2.62686467378805	3.45927854401104	8.93765205137433	9476.74323584086	2.47146990095689	4.41224620455876	29.3844989797149	0.90691788832183	13.0826172179916
Missouri	2016	Central	1	10000	10000	1300	5500	420	20.2	7	0.4	6.2	4.5	7.3	-1.8293945634927	6.51861309206216	6694.85650338462	6.42323746634072	0.0395289075346386	3.21916787013513	1.98911015122242	9.88747368944168	8.2598963412461	12739.7877234755	6.50555417510125	-0.159026617106474	2.27614043939295	1.34472709173284	1.46146707638185	4.72841777095059	4893.86483128841	1.87249273569409	6.9621363643639	76.5970388608609	-9.06486810654764	13.0826172179916
Missouri	2017	Central	1	7000	7500	1200	400	10	16.6	15.4	0.5	2.7	5.4	5.2	-0.350784707409012	6.62902318408498	6528.01246541496	6.48005505938393	-0.334076786731001	2.98765470911817	1.54270795505029	11.4783955370501	8.34069316980877	13953.033331406	6.54193091660897	-0.224037503201947	2.46809942270889	1.28170910162395	1.87987128691802	4.9083456856887	5168.70197432265	2.27834867442077	3.87801647019906	22.1583491603244	6.69392395752202	13.0657328706786
Missouri	2017	Central	4	9500	9500	820	100	230	16.7	14.2	1	0.1	4.2	1.6	1.78103204928525	8.00450743316	8153.13017428514	6.49228482997461	-0.00926658627748345	3.05420105354982	1.69752144903289	13.974729126735	9.16708353127378	16617.0781511139	6.58176533365946	-0.389403677203364	2.87424074216811	1.45826881983781	1.60987660201311	5.84284900593466	6025.74646926794	1.56861460154659	5.85000580262715	47.2962764645397	-1.13727186774093	13.0657328706786
Missouri	2017	Central	2	6500	7000	270	1800	1000	13.4	8.9	3	1	5.1	1.9	12.257294314798	5.18381305102143	13159.8007810405	6.58953582868228	-0.0936850061470591	2.12835826777192	1.24214886620577	24.4033960632285	5.84821473461066	24814.1940203889	6.53531089739439	-0.813889890849106	2.96374116471422	2.64415367866718	5.79570529005023	15.1501680875839	16039.795284617	2.52483002419027	5.11879900978434	41.1922329171282	0.533303763806353	13.0657328706786
Missouri	2017	Central	3	9000	9000	580	320	310	77.7	36	2.8	34	1.6	35	16.9825001206296	3.91222556877263	17327.1543524622	6.48309330731704	-0.405889551419738	2.72184338695363	2.94098612554244	29.3794524857548	3.48937889575776	29415.9263403396	6.41326265431395	-0.290689843834895	2.86342568177104	6.86592679962887	2.80348639177388	10.1577568182731	10476.9720337424	1.73465432019727	7.24716844521162	77.9487095178706	-2.07881208698755	13.0657328706786
Missouri	2018	Central	2	7000	7000	390	2100	800	11.8	13.2	0.8	1.5	8.3	2.6	12.6557575331897	8.52587688329142	15089.3364191507	6.42345033774793	-0.859960648065842	2.60041186302859	1.39751983687549	24.9711512675141	8.53181197501287	26093.8245945374	6.38457949837668	-1.18785802885076	3.65455463333211	1.62777403850709	2.93192838475307	7.7184480367864	8164.36497359742	2.29456503714481	4.3119925494767	28.6569066640436	1.39600974853668	13.0794165860942
Missouri	2018	Central	3	10000	10000	540	260	410	18.2	16.9	1.2	1.2	7.5	1.1	18.2328830852564	3.72883810427975	18503.3284306849	6.25341228626194	-1.11776738892303	4.26933253432725	2.71820420126434	29.9498199375592	4.2690527246781	30078.6988723205	6.27324285033011	-0.892366510905095	3.44037180065581	4.83976039931161	3.34135697289768	9.09285944399499	9631.6777181881	2.33889813482324	4.89021332426015	36.7092605446794	1.20902075051234	13.0794165860942
Missouri	2018	Central	4	10000	10000	880	170	150	37	10	1.1	2.3	1.9	4.1	1.00774861721394	7.28440170659337	7311.51679238965	6.47213104557323	0.701354529769348	3.45123862840452	1.40650121971222	11.6779839315853	8.24596610035174	14213.6942043364	6.62787547021218	0.416176199080717	2.81239281954351	1.23320406217723	3.20274158062792	8.33431286397447	8877.2001828738	2.37595926606434	4.66299420774064	35.8450330884648	1.14937359004297	13.0794165860942
Missouri	2018	Central	1	8000	8000	1400	1400	50	86	77.8	0.3	3.5	26.5	23.9	-4.08092229044753	7.63474986046331	8513.15987680403	6.43122036634674	-0.572470156934787	2.88897444255812	1.59588356955371	7.46750460791705	8.39433411688417	11048.4918324973	6.50392870157536	-0.408935380370032	2.5961524352245	1.39866566941722	3.00940904407129	8.45336611236836	8823.99397636624	2.39892469491331	4.44021793030836	26.6673329108902	1.36679790454627	13.0794165860942
Missouri	2019	Central	1	8500	8500	1100	80	60	5.4	2.3	1.9	0.5	5.4	3.2	-3.9247018312151	6.75808511245029	7685.21515425615	6.33864668277764	-0.381500942481226	3.12172323452565	2.02849710372694	6.31037580249007	7.79930157971696	9865.77271619494	6.46737041081741	-0.0728241321999906	2.44784142916557	1.56721801045581	3.24693839487007	7.17851397773583	7747.7927727512	2.77001896256782	3.05591391195533	14.2055563250405	0.813347493871621	14.0205273598088
Missouri	2019	Central	2	NA	NA	NA	NA	NA	NA	NA	NA	NA	NA	NA	12.1573421344134	5.86942989067598	13349.316582632	6.5178466402644	-0.469331967520944	2.47358782374117	1.28151716729531	23.5973372197247	5.94226883398897	24062.3413308977	6.51751380627759	-0.68016245890579	2.65315091651466	2.2481277125896	5.72046058951012	12.6749422040823	13750.7713922051	3.07904646667286	3.9769381997716	24.807917491253	0.425991237844327	14.0205273598088
Missouri	2019	Central	4	9000	10000	1500	260	10	19.2	5.9	0.2	0.1	1.5	0.4	0.818031513366314	6.18032004832365	6198.39449129558	6.33074453641823	0.48538066329455	4.22965867774285	1.74707132019349	12.6401718222463	7.73699837775755	14734.9248260169	6.53790961442899	0.115365405899396	3.00539998650913	1.31327093708843	2.84079980962279	8.26306892254608	8687.54453477607	2.09405679541358	4.72742834132666	33.421219207877	4.96815667892545	14.0205273598088
Missouri	2019	Central	3	10500	10500	500	260	350	18.4	7.1	0.4	0.8	2.1	0.6	18.849046054496	2.68598564673071	18930.0498346412	6.33994426067631	-0.393723860162266	2.91431960670662	5.61286126295268	29.8915384697673	3.06109582093815	29875.197571777	6.34746143434438	-0.659336756658751	3.24539882722335	8.01592233601699	4.0279322168969	10.5619142271603	11238.9421013097	2.34106303308407	4.28014202176375	28.3515245211625	1.2975841276893	14.0205273598088
Missouri	2020	Central	1	8500	8500	5500	3400	0	8.4	3.4	0.9	1.6	2.1	3.4	-1.33578731652403	5.94747028481165	6027.5724773393	6.22552060975662	-0.290291544580515	4.00066629877841	2.24452779000428	8.86422648303776	7.34038054195791	11380.4422144302	6.42202119146403	0.0853482895704151	2.79476123605089	1.60476459905695	3.65332544006039	8.62133625662663	9258.90625902804	2.69589029310019	4.54345215174693	32.6687759808298	0.540539455749007	14.0478193613801
Missouri	2020	Central	4	6500	7000	750	20	110	13.1	7.9	NA	0.5	3.1	0.8	1.42846693090813	6.27967642458069	6403.08617087033	6.48064236982381	0.226220432902999	2.88575227311925	1.6295483197492	14.1339600785789	8.14942285105486	16221.3257500222	6.62607736086532	0.0651371368505086	2.26687198012897	1.22832625557031	2.34642762546971	7.45323233281649	7768.95314526553	1.81960199555998	5.05850866546834	36.1201220729948	-0.892168161240659	14.0478193613801
Missouri	2020	Central	2	6500	6500	390	2800	1200	17.4	1.5	5.7	3.1	11.2	1.9	11.4132109409102	6.82104603831729	13147.7156873035	6.60994850319505	-0.329353407512409	2.0759505347277	1.20619225424895	23.0366736129106	6.78984284269292	23748.3183053014	6.47383409682742	-0.534998178070742	2.62992976661307	1.45794216342938	4.05267082861089	9.02742004269716	9784.89104276063	2.81264623897271	3.50319053643293	18.9973517526551	0.549393258185019	14.0478193613801
Missouri	2020	Central	3	8000	8000	730	290	820	30.8	8.8	NA	1.1	2.4	2.4	17.3082029816604	4.2644004065001	17723.3593018231	6.41248223631988	-0.71126750776709	2.67971376694438	2.23279851510424	28.9071507089472	4.07090497935983	29024.6352427533	6.26775874201574	-0.996723376160896	4.19492142392085	4.72438503170863	3.43526024257484	9.19858120778521	9762.6794322791	2.1170402974862	4.79842937287418	40.7083252472782	2.10941544202337	14.0478193613801
Missouri	2021	Central	3	6500	7000	480	420	900	24	14.4	NA	1.3	2.1	8.7	17.9862307817646	3.61473670534514	18240.4414565464	6.29176598530947	-0.932349817551336	4.08446927515326	3.14255039118262	30.000726448459	2.99474172500273	29976.5704875721	6.34460555062471	-0.579014675640357	3.58397488962053	9.41828363147515	2.99965745989009	8.81488911643154	9257.78336565256	1.95755023746921	4.81030058406969	35.9139367815731	-4.76701101252399	12.7092635420391
Missouri	2021	Central	2	4800	4800	670	2300	670	21.9	8.8	1.8	0.9	8.3	4.8	11.7973798950696	6.94081161865074	13534.8740638233	6.56632132483066	-0.298101467539504	2.09230095006731	1.13504462794996	23.237952051715	6.78128888250536	23936.9249988653	6.57515083068162	-0.293752877686456	2.32961080860034	1.74278628801535	4.53233991764721	11.5468648131129	12266.0232669279	2.59102891390817	6.17576677504169	69.56958172409	0.527558064615494	12.7092635420391
Missouri	2021	Central	1	5500	5500	900	110	40	16.6	5.6	NA	0.8	13.1	5.3	-3.15795052417854	7.51142011349558	8012.88600676396	6.3184895484075	-0.752017637035232	3.56014228883887	2.13022678681275	7.03644369378401	9.47006637700905	11602.0332287535	6.53719536251537	-0.428386720459027	2.79165523771525	1.39293256660596	2.93355471323436	7.80148612424208	8196.33252915415	2.49079721961941	4.20489606347362	24.5767907667968	1.11307932697848	12.7092635420391
Missouri	2021	Central	4	6000	7500	590	190	120	17.3	6.3	NA	1.1	1.3	0.8	3.81146432717847	6.56712076465813	7549.4088274228	6.63014274704036	0.410204788629503	2.58332360037065	1.238001151249	16.1349118681589	6.90180959965696	17448.2368398621	6.57588476780809	-0.134061322707715	2.36852864873734	1.37028905317592	2.63887684674589	7.77078885368174	8159.47010773462	2.0126655528293	5.37438966336686	44.9587317549642	-27.2431498182468	12.7092635420391
Montana	2015	WestNorthCentral	3	140000	156000	10500	3200	10000	52.5	16.4	10.7	2.3	6.4	5.3	9.15116391974346	4.12845458063622	15547.4928276784	7.1162209996927	-0.141252700573871	2.53220684715957	2.05082117263089	25.4639067534341	6.17820420779971	40579.0529822669	7.28087976135665	-0.448358697133668	2.88862460106368	1.9716169102591	1.18652272315226	3.53236859322867	5770.80258353406	2.27831437700303	5.92483562953177	54.9039954504848	6.33026788152755	67.6368386214976
Montana	2015	WestNorthCentral	2	36000	210000	4200	14000	33000	9	0.9	0.8	5.3	1.6	NA	3.70737686573794	5.72555412172259	10505.9066583388	7.22129956505218	0.201247857312084	2.35265122514459	1.87414503590503	18.1618112473011	7.38612026201561	30197.9901154607	7.25751755966941	0.0368574422001192	2.63618195320544	1.73283535898355	1.54003564508627	3.65628481652702	6110.64340355155	2.78008862380349	5.05838322420953	48.8981252750172	1.00060622339858	67.6368386214976
Montana	2015	WestNorthCentral	4	116000	123000	10000	1000	80	35.5	19.8	14.4	11.4	3.2	13.9	-4.34490299444607	7.32073223100468	13183.7532457713	7.22950942543665	-0.385346271783807	2.61038420790053	1.69111755700948	6.99174440164432	8.99568938193443	17644.3214494726	7.43206555270738	0.168113848449841	2.29607193143142	1.27567549821726	1.22136859621765	3.43553060357819	5646.68874303811	2.5361871009161	6.14110775004081	64.092320640029	2.15876359210091	67.6368386214976
Montana	2015	WestNorthCentral	1	8500	36000	2200	1400	1100	8.7	0.5	0.6	0.8	2.3	7.9	-7.17211859252398	7.9002339848695	16343.89619302	7.22111028394551	-0.660213455617767	2.55755407669109	1.62559681600859	5.07945954553939	8.31387772042704	14923.3252916089	7.3396960012542	-0.153223223552824	2.67284670871417	1.66585325485051	0.890612873430867	2.92449185509904	4682.65991355208	2.21071510564351	8.25677632860848	107.900824434189	6.53247472390158	67.6368386214976
Montana	2016	WestNorthCentral	2	62000	157000	7000	25000	13500	30.3	7.1	4.5	3.9	6.9	0.2	4.16849991821472	4.81676326956082	9811.28763525783	7.12146302919879	0.19052517359993	2.56204693823725	2.18689535445387	18.4467730598794	7.56322975181201	30707.4477960109	7.36023684216758	-0.131535531251581	2.31171603989757	1.58880041005429	1.9937733129767	4.50979189197928	7594.60604558882	3.08453898898866	4.18769551370872	28.9061246109612	0.814362100621752	68.1466826309142
Montana	2016	WestNorthCentral	1	16500	65000	900	24000	0	0.6	NA	0	0.5	0.1	0	-6.05677936219122	5.37589801251593	12473.3935621024	7.04889792913233	-0.981157275997665	4.19455699919795	2.451138410402	5.24668768583726	6.66669304517685	13066.7085337652	7.22866814233334	-0.139820092602228	3.33091317929916	2.21401690098733	0.916179728452524	2.28974670040134	3798.54803987991	2.68404942614811	4.83693161215817	37.8787163691436	1.93022440787985	68.1466826309142
Montana	2016	WestNorthCentral	3	147000	158000	11500	4100	6500	41.9	8.8	7	6.9	6.1	1.4	8.79875660347699	4.09548563953094	15030.0721366903	7.19511064445668	-0.153491458226079	2.64845390683046	1.99201415485521	24.1689466627057	6.54846719662507	38779.0290284814	7.23891257357079	-0.457015712684398	2.71168891987979	2.15539445540976	1.6372980801451	4.07133983839033	6795.8736743325	2.85715003954359	4.27495918050545	27.8257904714564	1.38517774931188	68.1466826309142
Montana	2016	WestNorthCentral	4	124000	124000	16000	2700	0	59.1	39.4	32.9	13.7	33.3	33.1	-5.0051444189018	8.68071388126271	15518.024598467	7.18536314858192	-1.00884758659726	3.58762689961881	1.84151117228052	6.02152078565968	10.1627197408141	18293.8345234249	7.445971020304	-0.392599352625682	2.55615475094995	1.36820285168585	1.63595559692928	4.39219698646458	7258.53140745486	2.78335068477588	5.72804970933311	53.8044937179092	1.40918057285254	68.1466826309142
Montana	2017	WestNorthCentral	2	47000	135000	3700	18000	18000	20	4	4.2	3.5	4.4	0.6	3.51156908342286	4.86862087417185	9245.75953969961	7.1181185947572	0.0491805612071919	2.61368684644229	2.39379099675184	17.8107437212008	7.33507239466766	29667.774558538	7.37263149705834	-0.0169337154287877	2.30483794690008	1.60115884243905	1.58795180865244	3.92879164669306	6526.78987807067	3.14161343059319	5.52976967489287	48.2042874487444	0.977917184367573	67.8270799982176
Montana	2017	WestNorthCentral	4	115000	121000	13000	5500	2900	54.2	4.1	3.1	5.9	5.3	4.1	-5.74299401421093	7.19977325950457	14262.7046597408	7.08475569211645	-1.14010507463994	4.66488338027179	2.45798720751015	5.49906161373218	9.18553589038695	16579.6130670883	7.34800216701119	-0.401764147800807	3.50991167559977	1.88491014590202	1.33844825988719	3.38007068232274	5630.03791820666	2.82678546919569	5.20011634512051	42.9841132423628	1.25143841761334	67.8270799982176
Montana	2017	WestNorthCentral	1	18500	46000	470	3100	6000	34	15.1	0	2.5	6	0.1	-9.08415283072042	8.24556002947286	18791.7684950065	7.26010010301857	-0.56602163155278	2.53305907548826	1.50191052166998	1.70079642967484	8.82684778927548	13769.0831558178	7.4098875861583	-0.142602589864888	2.41978998313692	1.29956336515547	1.28354273180331	3.24393618386128	5343.6674742153	2.7992917436173	5.51236477442594	51.0009284819777	1.27143660672708	67.8270799982176
Montana	2017	WestNorthCentral	3	154000	161000	18500	3100	23000	42.3	6.7	6.9	2.2	19.1	2	9.4638330540598	4.55845178944628	16267.8325742135	7.17972806564455	-0.388441423114542	2.83430296731054	2.27182668917282	26.2990185595348	7.56009279081522	42377.671581413	7.25355150303765	-1.05709682521061	3.79362520412887	2.01884027779718	0.803879414375027	3.00236360517959	4813.42023751818	1.80440016748125	6.07689374743917	47.6305719099489	-1.55923149831543	67.8270799982176
Montana	2018	WestNorthCentral	2	50000	176000	5500	17000	22000	42.9	4.7	3.3	1.7	0.9	1.2	3.42589966598977	7.17290004988334	12243.2763022173	7.20934808788149	-0.941218881859817	3.84305333634598	1.9931727569201	16.8342142621565	8.79553427451328	29254.1411477497	7.37061590264829	-0.706796641437724	2.93319621570286	1.43888278329535	2.557777560701	4.81620768958627	8399.22648579804	3.51001453657637	3.80005376862041	29.523616667548	0.582474125030141	68.1416844528554
Montana	2018	WestNorthCentral	1	35000	60000	140	840	0	28.9	NA	NA	26.1	0.1	0.1	-12.1840355308133	8.20839263555238	22502.8610810813	7.22856220625407	-0.690384344140013	2.7904118114589	1.73654791963983	-0.731616999655286	7.22947437731764	11130.1912443304	7.13824611414353	-0.781926576285547	3.32389718325315	2.14353091601277	1.41195449427083	3.16478168802168	5308.17312347428	3.0457872203525	4.52262385065749	34.9736621272558	0.977451431061438	68.1416844528554
Montana	2018	WestNorthCentral	4	98000	102000	5500	3100	500	40.7	13	5.6	17.5	2.9	NA	-5.34107231166745	5.62650919236339	12014.3133469215	7.05570746673703	-0.591850467422615	2.92225968629026	2.41409914678729	5.62523806877505	7.02452825051511	13936.8461557864	7.26397019576386	0.288210613909426	2.47032214235406	1.85987296915509	1.07175326425179	2.66438654683669	4447.54242262785	2.613117450264	5.75126235392193	67.2962962637336	1.54836176067363	68.1416844528554
Montana	2018	WestNorthCentral	3	145000	153000	18500	3100	22000	43.8	18.5	18	6.8	21.8	2.7	8.27070156781651	4.62628954385506	14676.1220973828	7.1341231669004	-0.0780231039737898	2.65777903569594	2.00123688430244	24.5459160456041	7.15236529783913	39594.1925360831	7.34637973917774	-0.485219527016539	2.89449576491133	1.73368731595209	0.835646975758658	2.60635821489394	4238.74970115763	2.00738823280345	5.55548163958216	47.8773387461121	-3.04570067664489	68.1416844528554
Montana	2019	WestNorthCentral	3	147000	154000	18500	3600	12500	28	10	10.6	6.1	4.1	1	8.9109404355359	4.09776714563581	15189.2329813145	6.99025709573181	-0.492326397295336	3.8512305946743	3.12611611484981	23.9829998819031	6.74452479271601	38582.244078328	7.20506677731063	-0.887493579737915	4.06337329777212	2.2589194133553	2.19338672784397	5.05606136312122	8535.16724253632	3.34984341308141	4.48635676938208	30.6670618835891	0.760300163340187	89.3115862588247
Montana	2019	WestNorthCentral	2	NA	NA	NA	NA	NA	NA	NA	NA	NA	NA	NA	2.73821256852667	5.22192934495086	9081.60033241825	7.07465805962612	-0.154799486383218	2.94455784186585	2.54579355068645	15.7040154218855	7.32852366501216	26691.7729871082	7.33289473340491	-0.0144602718950884	2.1723948456828	1.61498421180995	2.16326925418814	4.39430156189818	7543.87517334638	3.38437591967844	4.28481784322606	35.9666394713911	0.705004275215022	89.3115862588247
Montana	2019	WestNorthCentral	1	37000	68000	3500	1700	1900	15.1	NA	0	0.8	0.8	1.1	-13.5809988897118	8.98188421882022	24940.3667599509	7.31808658265709	-0.352101400583931	2.14436797958114	1.47220503702624	-1.91331471386159	9.35236646866109	14622.0463280675	7.31444174411935	-0.358700733901818	2.34720841607857	1.57159947857338	1.03036219345176	2.29444876537171	3852.59015704815	2.79565120100991	4.1413661013991	30.6499248427932	1.3026814805124	89.3115862588247
Montana	2019	WestNorthCentral	4	71000	79000	7000	770	4000	15.7	1.8	NA	0.8	2.8	0.3	-6.71369677131639	6.13747305707289	14087.0433989677	7.12981700481925	-0.583768561415879	3.09525145618663	2.19652356101431	4.13312332788078	7.11404259851597	12741.6508734984	7.3612513103434	0.19994875157372	2.73996723581565	1.5739331077432	0.958504984190186	2.34859912880056	3928.42508607097	2.52151745724485	5.20295855707186	53.2423400285669	1.86853664697659	89.3115862588247
Montana	2020	WestNorthCentral	3	138000	139000	8500	6500	28000	36.6	2.1	0.9	NA	8.6	1.2	8.63414630371294	4.44563058776987	15039.7223892235	6.98447591827008	-0.312431925042625	3.063135000457	2.77772628857487	25.9520665998247	6.07861162532327	41278.6695103363	7.24098570726462	-0.664582750232421	3.43758159058173	2.13125037430908	0.814231021967699	2.66076993630441	4309.24670656137	1.87563700944452	5.57730076886811	46.3668633734776	-1.43138454003498	86.6185297515612
Montana	2020	WestNorthCentral	1	18000	47000	150	500	0	4	0	0	0	0.5	NA	-8.8112595671998	6.40456882904465	16777.5739254002	7.10300041200547	-0.989831310250041	3.80605658760773	2.12701348298544	2.28076610878559	7.06330228391867	11432.1415648249	7.14376360466384	-0.590933624184144	4.2260810849904	2.33402831723868	1.00359008362975	2.53101931497413	4193.60170127709	2.86493737671745	5.46314580683851	48.9436342918734	1.68774293632313	86.6185297515612
Montana	2020	WestNorthCentral	2	48000	120000	2000	18000	16000	12.1	5.6	5.9	0	4.6	NA	2.25790269878349	7.0686093103775	11429.1560407409	7.12472515879612	-0.615164942375356	3.27403073641049	2.37092194760709	16.1470702113137	8.49454049073453	28101.534603564	7.28862278693298	-0.453630590499076	3.09311644929359	1.8143467126778	2.06828236558172	4.42139574557848	7518.18878644042	3.47228136564968	3.92086654862937	24.966121498569	0.771623765599334	86.6185297515612
Montana	2020	WestNorthCentral	4	81000	92000	14000	3500	290	15.1	11.6	11.6	2.6	4.4	6	-5.19328267044002	6.50164298295901	12886.6319102051	7.26572953039276	-0.079441658716154	2.66075691254833	1.88365596334124	6.58151523755475	8.85581787512261	17087.4003691624	7.4390076868327	0.46042350129982	2.60179585067852	1.39549618234111	1.16045583167275	3.18657167812682	5251.96560130579	2.24763624084273	4.613817324839	33.3121079818117	165.773000506071	86.6185297515612
Montana	2021	WestNorthCentral	2	38000	116000	3200	13500	15500	20.8	0	1.5	13.3	5.2	3	2.78023417401149	6.58389441209728	11007.7119967464	7.1166314206297	0.0920155757136606	2.45638311222822	2.14581826674794	17.6569684166235	9.30047878539138	30737.6218361758	7.4156196007253	-0.0510819643027352	2.27684313741702	1.34426038750503	1.27409035333666	3.15618275520203	5242.36185934035	2.62833758094871	4.94910014637019	43.4110658625792	1.46471090166167	79.1458468411313
Montana	2021	WestNorthCentral	4	92000	102000	17000	3200	8000	27.2	2.9	3.1	0	4.9	NA	-5.29315244841932	8.23439333960311	15159.6868283135	7.05316195716523	-0.934428816476699	3.80729704093805	2.27229666360381	7.01391932413294	10.1029962989062	19046.9799066288	7.35761708142457	-0.309859676004081	3.25744562972334	1.79197107639	1.21161204957278	3.30375928897744	5449.61675046594	2.47564173632027	5.94269346416849	62.3602804268061	1.76367068126762	79.1458468411313
Montana	2021	WestNorthCentral	1	40000	51000	330	820	20	15	0	0	0	NA	NA	-9.58070625574652	7.99279630175933	19111.3979825103	7.04466163057657	-1.41385441343494	4.70904872156167	1.96034916770366	2.02607006111547	9.11595573554842	14303.9361182356	7.29336976125613	-0.842112212982346	3.73600427404129	1.72170035070384	0.842205058707023	2.63056771488083	4230.80237153433	2.12258591856038	7.45753874247675	99.2460172860476	7.46230077962459	79.1458468411313
Montana	2021	WestNorthCentral	3	103000	114000	6000	870	7500	19.5	1.5	1.2	NA	14.8	0.5	9.99783091844067	4.97462341741481	17293.9980338346	7.09125919012285	-0.199615241328039	2.63221153802002	2.0715565518297	26.9172219797504	6.6114642616432	42924.6633905879	7.25822173492093	-0.499572716053989	2.81281426793006	2.04027411997145	0.921107059606344	2.95658341629835	4795.80293387145	1.97348393260844	5.58240892607822	46.9957497082856	-1.38835747635129	79.1458468411313
Nebraska	2015	WestNorthCentral	1	10000	31000	2600	120	310	5.9	0.1	0.1	0.5	0.3	3	-8.16990948034291	7.07939974649575	11393.4898914398	6.54630816184947	-0.38331450545484	2.14572157251841	1.24952879402501	7.56766921617473	9.89140089316109	13126.0181966537	6.75151720376539	0.0867554520795117	2.19733906435587	0.987697341362402	0.318359026952736	1.61496860098477	1734.82829154622	0.977202361670893	8.40083618439544	92.3140402335852	-3.38016119812918	26.1899058846558
Nebraska	2015	WestNorthCentral	2	29000	68000	4100	15500	4600	6.5	6.9	NA	1.4	2.1	1.5	8.10154777132105	6.13489457954861	10769.727308514	6.66988142425196	-0.215446445722917	2.01442039311042	1.24838814658102	21.2793644964465	6.4854526092582	23575.4552981345	6.62455527381441	-0.355022518841936	2.62403611450924	1.63836601416083	3.91053362431276	8.72691418045737	10134.638408639	2.76499014315188	5.63112851210845	74.2076444849144	0.485204860723414	26.1899058846558
Nebraska	2015	WestNorthCentral	4	72000	73000	7000	10	5500	15.5	NA	0.2	0.3	0.4	1.7	-1.51694323120128	6.95286861729517	7583.12741234598	6.69292493728413	-0.201975631056027	2.7098246518668	1.52941227735598	11.5771779148814	9.47918170207373	15944.1001173222	6.7733610793686	-0.115430166030066	2.21741896309228	1.07453710742817	1.41475853918194	4.52515897446575	5052.09132958623	1.90333693582941	5.56012835669376	44.8753567643281	-1.50479493977534	26.1899058846558
Nebraska	2015	WestNorthCentral	3	67000	77000	6000	500	6000	33.2	10.3	10.9	13.2	4.6	4.3	14.2990418631951	3.8764057876671	15786.765950191	6.58065580834766	-0.4427411905718	2.98595587462323	1.9151911181178	28.8085229760127	4.32195634112336	31041.3664331348	6.5851604694749	-0.520460107958586	2.82550274636174	4.9274891024028	2.5207666553848	7.27275689822354	8202.0165215192	2.16778006416459	4.86334539716641	36.6095991677487	5.72833622454859	26.1899058846558
Nebraska	2016	WestNorthCentral	2	19500	43000	6000	8000	28000	6.1	0.1	1	3.8	1.1	3.5	8.26467519300928	6.57061908472955	11189.4248712863	6.78610135639687	0.114513170998847	2.06255397758702	1.10400168358388	22.5209511896273	8.05978185822542	25349.5152407742	6.74991175146717	-0.377822751426055	2.44571421158904	1.30430061739963	3.49079009226817	8.83694901027392	10069.375594276	2.43009774833697	4.21802089332713	28.5272886082041	1.25485996359134	26.0968530585226
Nebraska	2016	WestNorthCentral	4	37000	37000	4300	190	0	10.5	1.4	0.2	1.2	0.4	1.5	-2.84938431317557	8.15740715266235	9207.40285317871	6.53735033198511	-0.710087448471733	3.42199730941018	1.84222423095075	12.4097319258082	10.2955022165536	17181.9435886006	6.70197654684965	-0.464090723256699	2.45368610574264	1.38062491580649	0.813708156438844	3.24178575842713	3561.54373574185	1.2605219982375	8.06529423675556	119.298875899785	-1.71684474131547	26.0968530585226
Nebraska	2016	WestNorthCentral	1	11000	20000	720	510	0	1.8	0.4	0.1	0.2	0.8	0.6	-5.52124880464311	5.48761093671124	8249.78706696842	6.37979911354949	-0.479249217231301	3.83447875327379	2.05369484425214	7.95499041835531	8.31079854152729	12192.0681537558	6.71480977292571	0.194592886111797	2.35026137220532	1.32518004558595	0.71440803404897	2.80058193400841	3063.02902105014	1.4007090509181	6.18845385291413	53.8715597698544	-1.79400614913309	26.0968530585226
Nebraska	2016	WestNorthCentral	3	45000	47000	8500	390	27000	20.4	1.6	0.1	10.2	1.6	0.1	14.1322184553135	4.61496780143427	15841.6357475684	6.56978283003598	-0.517093505199851	2.98482830762254	1.88603157799306	28.2496433292694	4.51915848508538	30485.0403176567	6.54670506808178	-0.466304352864922	2.9382093932059	4.70752268130239	2.41390185485368	6.99909958487023	7889.21002614825	2.11685999428323	5.85756684472456	62.5598743856599	3.75307307969225	26.0968530585226
Nebraska	2017	WestNorthCentral	1	7500	13000	750	120	0	14.8	0.3	0.4	0	2.1	1.2	-5.9588863285185	6.38151237276916	9202.00899832936	6.45879605798606	-0.590439052870026	3.37721486739773	1.93906076979169	7.37970658099745	9.25335781584523	12474.1010714594	6.71863048107206	0.0157099439890209	2.49761672422922	1.24204705576223	0.932101724919698	3.3344861354873	3649.05301234841	1.5447948688858	5.68675498997001	46.4944492826009	-1.48439185176206	26.1023041344707
Nebraska	2017	WestNorthCentral	3	46000	47000	3700	880	13500	15.1	6.6	0.4	7.1	9.2	0.2	13.6628258420348	4.32829995426002	15271.9423882013	6.57024826227261	-0.405282488164177	2.98591947758303	1.7378484376067	28.5881233225612	5.17108438161119	30957.3146515588	6.42182276428312	-0.842985734163391	4.4020803169832	3.61056756044487	2.86190444773384	8.47278547793835	9529.57180896874	2.32235754418993	5.62432104346652	48.6754201240387	1.91723998542138	26.1023041344707
Nebraska	2017	WestNorthCentral	4	42000	42000	7500	80	50	26.6	3.3	4.1	2.1	4.3	11.5	-3.4084997736405	7.65351569831585	8927.64796350543	6.53789755837605	-0.365858436060909	3.6543734642852	1.83877612680706	11.0246602890232	9.46970411295761	15486.4726218059	6.63376981095284	-0.666403235336198	3.29778758023692	1.70801750549163	1.03354084957969	4.58618077935468	5009.50746007156	1.37806109536946	7.96688170701206	84.9888311401281	-1.53072396156302	26.1023041344707
Nebraska	2017	WestNorthCentral	2	7500	43000	1500	7000	27000	50.1	38.4	1	37.6	16	0.8	7.66005627989283	5.95455094391158	10282.1672840457	6.72739943477037	0.151728595117121	2.25581408970048	1.17903276195634	21.9848123264236	7.7614824945704	24708.2631306165	6.73282446465602	-0.441576650025981	2.49307065198023	1.25482792194944	2.65712281917954	6.55103188980734	7491.95983129576	2.55669859642066	3.73370144989397	20.4445862448615	1.25382856074284	26.1023041344707
Nebraska	2018	WestNorthCentral	1	6500	14000	430	0	0	4.5	1.6	0	2.8	1.7	0.9	-9.36785020147983	6.79948106531131	12199.7080865039	6.54425430345044	-0.499338711632042	2.68713595620634	1.67453388596055	3.78526417156373	8.80241779134869	10098.589256486	6.6661556283784	-0.317606126007219	2.60980375058631	1.48487616035094	0.771928969758779	2.44737560110788	2704.63671643749	1.76865905057381	5.43896580989231	41.5349431072193	-1.42456055491486	26.1892263658811
Nebraska	2018	WestNorthCentral	3	52000	54000	6500	8500	5000	24.1	3.2	5.9	6.5	4.3	4	14.2829784554984	4.29472216420444	15892.8224249519	6.35668620355325	-0.906731792505299	3.69664965731811	2.33901401041031	27.7474434592014	4.91448905426409	30027.3388378491	6.36425808989004	-1.18877950338905	5.08180769629833	3.3102395107425	3.00404589829317	8.34415016520745	9450.03652725773	2.43201281221261	4.52305271459042	29.8132945679811	2.06609452660326	26.1892263658811
Nebraska	2018	WestNorthCentral	2	10500	46000	2100	4000	900	5	1.4	1.4	4.2	9	5.5	7.85298286350873	8.81494194218523	12511.2864896153	6.72050070465809	-0.555753640082884	2.44803551916028	1.23441437502658	21.747216938467	9.93014192323207	25336.1271832561	6.70339943120146	-0.734592048271039	2.75151299150454	1.3204178066428	3.39157707536756	8.03024922329911	9238.14864954981	2.69455523553249	4.20009288898464	29.4177285777743	0.681454844259563	26.1892263658811
Nebraska	2018	WestNorthCentral	4	45000	45000	5000	7000	840	3	0.7	0.7	0.3	2.9	1	-4.18998005227945	5.89311458322664	7705.02411294262	6.55557159508748	-0.0522400295519588	2.64310754190128	1.68208794987169	8.55401381126898	8.06295665073796	12526.0169594904	6.61454125483779	0.240253748608258	2.63932591841285	1.22444349543175	1.59580514384338	5.01259384792186	5605.47227698207	2.08687220743634	5.10077904057954	34.3349292850229	-12.114883046545	26.1892263658811
Nebraska	2019	WestNorthCentral	3	40000	41000	3700	680	1400	29.2	2.7	1.8	2.8	7.2	1.9	15.3561345489829	3.80588585669049	16858.2819087588	6.37667217179618	-0.501221453172904	3.14714027942552	2.24778961563447	28.3648230979654	3.69263817042691	30480.0792328919	6.32841526362947	-0.48024389508924	3.53491747589192	5.59592660272023	3.61591708680107	9.23993199301055	10572.9706110562	2.47207137947207	5.15314542653166	47.7606466908391	0.753282420388048	29.274273197642
Nebraska	2019	WestNorthCentral	1	13500	16500	2500	0	0	32.3	1.3	32	0.8	2.2	0.1	-9.93152734374526	7.10127194392023	12867.6524817867	6.65180026481638	-0.104006534852438	2.30861498579408	1.33701785888283	1.68188724771253	8.4811221630335	9112.61855187778	6.67653543628204	0.0954315650303301	2.35632380300178	1.12972215433488	1.17306982470715	4.07684486227618	4471.06485608281	1.89320262216397	6.54414092270216	61.0424137109375	-4.62834625495958	29.274273197642
Nebraska	2019	WestNorthCentral	2	NA	NA	NA	NA	NA	NA	NA	NA	NA	NA	NA	7.01748541575725	6.38155575476403	10052.189893961	6.59020075985655	0.0505427727928217	2.55359575664202	1.56829407548114	20.3727688691717	7.87718991743786	23148.2452014344	6.60515058430053	-0.477695953034562	2.69008015042049	1.55871872175425	3.63328592245335	7.70102933394492	9024.06339096032	3.20557399238681	3.62959904278313	21.5288748755328	0.560436306598943	29.274273197642
Nebraska	2019	WestNorthCentral	4	37000	38000	2700	320	10	5.8	1	0	3.5	2.8	6.4	-4.23249859722658	5.57169572607859	7455.85884481023	6.2793014365159	0.0804528478488789	3.69046522630898	2.12093644297404	9.03800713351816	8.09890018491928	12931.6868835162	6.622280888994	0.16335664715944	2.49060840848309	1.23756003702265	1.10487093730996	3.84698095162895	4264.98780926421	1.64433643296391	7.13526867017363	86.7854043023947	-1.23656805627832	29.274273197642
Nebraska	2020	WestNorthCentral	3	47000	48000	4300	3000	3100	23.4	0.8	3.3	19.8	21.4	NA	13.6497515723957	4.8176497159196	15424.2860902755	6.52627759154273	-0.676978483778815	3.20326279954474	1.88720682343963	28.9744877277709	5.54325087170129	31434.6288474859	6.23294327660014	-1.73890142090107	7.2605527481742	2.87895882742986	1.79141307067939	5.82057394716281	6489.4013268561	1.76590048134778	6.00378060932178	58.7930233231535	-2.94420229392115	29.2336972647035
Nebraska	2020	WestNorthCentral	4	43000	43000	7000	280	2500	3.6	NA	0.5	NA	1.4	6.3	-3.46212311642951	6.07531690908692	7451.13091889279	6.45563387250524	0.121230446211414	2.91025474524849	2.22232506781697	11.7727792464201	9.40595356261781	16057.0873880753	6.78993579184948	0.103280902605126	2.19497987013363	1.20337587168882	0.616956791276326	2.41546890002616	2656.51004913971	1.34227907128097	7.67566063165756	86.6565027670778	-1.88040172393565	29.2336972647035
Nebraska	2020	WestNorthCentral	1	9000	17000	670	70	0	2.2	NA	NA	0	NA	0.8	-6.40354276186513	5.75293014643387	9122.77726264217	6.55012914481807	-0.645721280341825	3.31908799283095	1.80627873036921	6.11988042057403	7.11563754304361	9946.37690594409	6.58063761433103	0.163461553891297	2.9223799589737	1.74591382789784	0.833597496016259	2.76138047453843	3056.87544534324	1.67405961507475	5.78856193513292	50.4775721853812	-1.43341795709489	29.2336972647035
Nebraska	2020	WestNorthCentral	2	16500	41000	1900	7000	1100	17.5	1.1	4.8	12.2	NA	2.7	7.20394826877966	8.43995560957243	11759.6610355107	6.67840205510574	-0.347671534001356	2.5534808546724	1.60174610831516	21.8035763412001	8.8179656226153	24925.0399856687	6.58810260381564	-0.672851727411639	3.24831101015905	1.7363969539277	2.16749683009358	6.50308664571732	7264.5312749493	2.23922821715686	6.39823684724089	65.9920940655243	2.02925920431892	29.2336972647035
Nebraska	2021	WestNorthCentral	4	43000	43000	7500	10	250	28	1.5	2.8	4.2	1.8	NA	-1.6767284012838	6.20652146481204	6850.64454083965	6.47860076126222	-0.0401208794269271	2.92108153994083	1.69450183357305	13.5155096058337	7.68644829940876	16568.0088213331	6.77121061144354	-0.114027757168039	2.40217588644847	1.27478862836215	0.742896133205108	3.47148824128995	3782.90668468731	0.97242804096086	7.59071033236773	78.1784178800524	-2.15934766046402	27.0964155660627
Nebraska	2021	WestNorthCentral	1	11000	18000	640	930	0	11	NA	NA	1.5	1.7	0.7	-7.55403596365334	7.95796097758658	11564.1528617657	6.3831688205885	-1.22089515047994	4.25315942583106	1.91955669122351	4.2587906057182	10.1984927044317	11648.0831797059	6.64128676848358	-0.431892264944466	2.97435841403687	1.40523398845887	1.57069239119396	7.00671274742551	7567.89187737178	1.55357513364856	7.98164066920682	83.6846120265718	-1.22618242603603	27.0964155660627
Nebraska	2021	WestNorthCentral	2	18500	37000	1800	9000	810	17.3	NA	NA	7.4	3.2	1.3	7.67088084931961	7.59281173057048	11438.3574636791	6.72975254846078	-0.166134185101082	1.9991965147072	1.20398281448258	21.8888909329791	8.56939588720385	24911.645391951	6.65505143271288	-0.322872110816409	2.41426326916503	1.48320385400826	2.09921064765809	5.70610159595318	6443.41606816818	2.14134297712164	4.75434211661686	40.3779269503098	3.38901444134313	27.0964155660627
Nebraska	2021	WestNorthCentral	3	45000	49000	6000	1200	1800	13.7	NA	NA	1.8	3.2	1.8	14.5759294993439	4.03330975020825	16115.4999056317	6.49778740472276	-0.700453073113394	3.37512002661881	1.94321180649732	29.7392350221536	3.92730518986136	31964.7074955152	6.35650564325064	-0.504650574897313	3.32084979351625	5.16519393083448	2.07224321087571	7.08878937935433	7869.81433036354	1.83717283464026	5.98895018519776	52.8949495642707	-2.09732094935196	27.0964155660627
NewJersey	2015	Northeast	1	6000	9000	1100	570	1600	40.1	13.2	30.4	11.1	19.5	16.7	-7.26659865771489	5.81878534224415	3058.04385669473	4.33708936186225	-0.235772405143097	2.33856494774646	1.44590929418855	3.00202645724344	5.67999837836512	2110.42740383735	4.2984196758818	0.249043896938303	2.97744695451952	1.40193176196457	3.44382485506492	7.52460269082375	2718.37715366851	1.87126712734193	2.82339847390022	12.0903329565613	1.04842930399853	1.46711776271649
NewJersey	2015	Northeast	4	8000	8500	270	20	10	7.7	2.2	NA	0.4	0.4	1.2	4.68786547657651	4.90336146180913	2253.05211189672	4.37336015813039	0.0185066600837712	2.26216339264775	1.22073084547662	15.5983797816448	5.05887698853174	5446.28146807121	4.37917771776785	-0.0771599472530204	2.40699943488327	1.51847624430696	3.17946722102246	8.25389287457837	2937.6797001288	1.47801725669379	3.79404769861327	20.4379497331337	2.46860716257403	1.46711776271649
NewJersey	2015	Northeast	3	18500	18500	210	190	500	7.2	1	0.1	NA	1.1	0.7	17.1329696585296	3.5602535175538	5811.87123399923	4.30352129646215	-0.245818725019698	2.63103271179829	3.44012343478628	28.7289452614352	3.1104594106133	9597.4046811053	4.29714082689129	-0.47490904245974	3.05451994181234	7.9262856050276	2.65539471367845	7.86909287910279	2758.31358102501	1.17062036118515	4.50916371564056	28.9526794280586	-1.31166276958199	1.46711776271649
NewJersey	2015	Northeast	2	8500	19000	1800	2100	2900	52.5	3.6	0.3	26.1	1	2.4	11.2438428356122	6.26954356184219	4252.37860655614	4.45266848433249	-0.220850066206164	2.11664078070864	1.0751224338732	22.7463013620598	6.44915694146154	7809.63159279817	4.37985516555824	-0.53712730438306	2.62207739619766	1.69980502621577	3.43111544495222	9.3374936842441	3285.95280260125	1.42682560980669	5.31457148408398	43.5438740278692	0.844625760427799	1.46711776271649
NewJersey	2016	Northeast	1	6000	6000	1000	80	20	8	1.1	0.2	0.6	1.7	12	-2.58077240238292	5.9009440876883	2127.4334638478	4.20984035246564	-0.0650786756158876	2.81523599160747	1.65128552171463	8.57147914513764	7.31494301042992	3722.15791927072	4.34076660112733	0.13574373043068	2.57009957819369	1.26130829377057	2.80566873466051	7.05975069308408	2509.34914950303	1.62123132488145	3.51399696290522	17.3703399248249	2.6561934659223	1.46934937672842
NewJersey	2016	Northeast	3	18000	18000	270	120	80	20.2	7.1	1.2	8.5	1.3	0.3	17.9905754252666	4.19187764898113	6135.19948666652	4.2784918402857	-0.578721664310926	3.12641953467549	2.54593869055404	29.2191810545662	3.78160202105243	9785.40058416102	4.26371010089897	-0.635587628399209	3.24561290619735	5.7813141534147	3.50778943610262	9.01849865587868	3213.86506594368	1.47337473073095	4.2996710928103	27.583945500753	0.900336968725545	1.46934937672842
NewJersey	2016	Northeast	4	12000	12000	340	400	0	28.6	11.3	0.4	1.9	3.4	8.6	2.46848267557808	6.13196490918243	2195.40527345124	4.2541596227048	0.31129905147783	2.97343395056894	1.81597048705173	13.4557167208176	6.99242216434694	5036.39817864116	4.34998364801513	-0.113058051599659	2.69674775268757	1.57266163182344	2.4293140116679	5.98686687835927	2145.85109631273	1.59489746206225	3.65573998148411	19.1697961319288	2.83396937663407	1.46934937672842
NewJersey	2016	Northeast	2	4200	18000	1500	1900	110	11.9	0.9	0.2	NA	0.2	0.3	9.82546770670839	6.29256446371615	3854.04245109331	4.42868295416486	-0.295391264019248	2.44239001955348	1.224835701747	21.5580033823749	7.09914265746981	7497.12892387083	4.41148432383286	-0.394247032426451	2.27876035363143	1.30323186809651	2.69330345771176	5.72896600640227	2091.0531470552	1.72848094125631	4.5328520780759	38.3177953866733	0.560398369143559	1.46934937672842
NewJersey	2017	Northeast	4	15500	15500	1200	330	270	18.9	6.8	4.4	4.4	3.3	0	2.39489367058524	7.57799123890236	2639.53739620962	4.36506426711287	0.318730325608778	2.79772616162565	1.40619925930816	12.970706476742	8.47713999204819	5146.35827264076	4.44332804536372	-0.226935638196798	2.39888792237972	1.25882398067365	2.34984812502343	9.12718976354653	3130.22159569395	1.20102680875444	7.91317597039994	74.0611632202102	2.44731483031679	1.45566458156102
NewJersey	2017	Northeast	1	6000	6000	490	10	0	16.3	0.7	0.3	0.1	0.8	0.6	-1.77131044404371	5.51006047091242	1901.25536330171	4.3160271463828	-0.0692487688826983	2.73800493070388	1.50437244120769	8.03224068402692	6.59658934974665	3414.33402186333	4.35857450384015	0.371689009450753	2.76417327049421	1.26659131561222	2.79028456226041	6.47247050487989	2315.33405214111	1.74983194886301	3.96043690846818	23.1730218865364	0.693804683502539	1.45566458156102
NewJersey	2017	Northeast	3	16000	16000	420	280	110	10.7	2.9	0	0.8	0.4	1.9	16.9816536873079	3.81851263881194	5780.88509141223	4.33383944086609	-0.471600625551047	2.85748177707815	2.94658060237825	27.364250982422	3.66884878900581	9169.71420520875	4.28339799516498	-0.406398512123938	2.76297484811531	5.85880612691917	3.81616423964949	9.19325510061576	3305.92304878587	1.539778014607	3.85659291044937	23.1853374267483	0.79911018959483	1.45566458156102
NewJersey	2017	Northeast	2	5500	21000	430	1900	660	21.4	5.6	2.3	1.9	0.3	0.8	11.1882571465387	5.4582344332649	4111.99814872073	4.3975295762035	0.19000099964807	2.48005264092838	1.41048255123652	21.9090963988541	6.43342666999303	7542.48743211324	4.37514188130483	-0.0122934417823341	2.25982666800698	1.70308115879466	4.11293426696828	9.42588090844818	3397.00697982019	1.80834517371168	3.26497616821422	15.6124022455259	0.755891986858618	1.45566458156102
NewJersey	2018	Northeast	2	4400	15000	270	1300	170	16.5	3.3	NA	0.1	3.4	0.1	10.552342180083	6.64205767902691	4118.61715376927	4.41764059019186	-0.439915412080163	2.2236328928018	1.16039261085579	21.4521590999449	7.25210352668285	7479.95642336125	4.48180477976408	-0.461164069079024	2.35912613055289	1.42268826350671	3.79775111960781	8.1362315002366	2965.87756970939	1.83124973831612	3.71079426367079	23.1347496067601	0.514485106135287	1.45771276485069
NewJersey	2018	Northeast	1	6500	6500	730	180	190	14.9	1.9	0	0.4	3.8	0.8	-3.54337249670121	6.29060060864316	2371.70837360975	4.21580862280902	-0.358677794346985	3.15057596974903	1.942517464816	6.28573698608144	6.75841823863061	3031.90564286061	4.20861596419676	-0.0284051898447671	3.38040406954528	1.74179100046652	4.20480906328022	8.6717346404062	3165.83969202785	2.14859588159021	2.82539856273105	11.9539740371833	0.523303321662348	1.45771276485069
NewJersey	2018	Northeast	4	15500	15500	1300	30	80	14	3.2	0.1	0	5.4	0.3	2.71704741163335	7.17016080298619	2546.63460012223	4.33174423382884	0.591069582839667	3.01564745476181	1.56630333122312	11.9352636086634	7.06214942481075	4605.96113456499	4.39479359930005	0.462723245144444	2.61583663719742	1.45233647144326	5.29517465607533	12.1378163387291	4398.18892810956	1.7431545554408	3.32805473562821	16.550391337413	0.769817953802636	1.45771276485069
NewJersey	2018	Northeast	3	14000	14000	320	250	220	12.3	5.1	0.2	0.1	1	0.4	18.7975219090232	3.50640558369348	6350.84194858788	4.30200710432101	-0.630717745871999	2.7972218447875	3.57041115510438	28.2509882208979	4.31756298556251	9491.84432852169	4.26047263522166	-0.640956409645115	3.16216720587508	4.69859835223885	5.52780244380479	11.1382951095231	4129.83078442294	1.8522520392511	3.08522459588334	16.1035941768815	0.405926121855266	1.45771276485069
NewJersey	2019	Northeast	4	15500	15500	220	60	80	2.5	0.9	0	0	1.3	0.5	2.11024642714934	6.70509126011378	2334.61485396864	4.29864731489682	0.391571371735649	2.53350705336321	1.38260703250515	12.180290394895	6.92850093223464	4654.07648243612	4.20709590416435	0.185335514333952	2.88551477937201	1.44160764165139	3.801974643691	8.47766539596524	3085.83163435473	1.81404750411301	3.17580246734089	15.4197735590735	0.738297096607329	1.51103810154467
NewJersey	2019	Northeast	2	NA	NA	NA	NA	NA	NA	NA	NA	NA	NA	NA	11.8290091017772	5.48744086983918	4307.27146894511	4.31527579198943	-0.411091785521477	2.90432464905053	1.63756145838448	22.0085366198055	5.96234560142865	7531.83168075102	4.31399545122387	-0.533505453499012	2.87646939952051	1.86739336054264	4.67525957478087	8.47791333265799	3197.97581058928	1.83996061612536	3.03332783815893	20.4867910500222	0.415300339342407	1.51103810154467
NewJersey	2019	Northeast	3	16000	16000	680	650	3100	26.1	2.3	0.3	0.2	0.5	0.1	17.6017414172293	4.02049094273206	5996.56641193081	4.19965529192006	-0.543369460701112	3.03102304293735	2.4235878888334	28.4459044116746	3.47784091866127	9517.98673869329	4.23182109818121	-0.372188878892171	2.77323385388224	6.88729432853413	3.09999644513445	8.74659507113279	3082.02297754148	1.38609775420595	4.44449164095114	27.2954483074313	1.67039353019386	1.51103810154467
NewJersey	2019	Northeast	1	6000	6000	310	130	60	15.3	4.4	0	0	3.5	0.6	-3.76022897843072	5.37809350545794	2155.6721117119	4.04393494260855	-0.441559403925654	3.78326265142892	2.46365432951193	6.41548922315123	6.20725764391659	2932.43121641063	4.17910038332097	0.143833730589785	3.37886222781018	1.80947588494659	3.47273912530324	7.43758129248135	2696.41506746341	2.02667096956987	2.57682524569874	9.2760394008909	0.705082251293069	1.51103810154467
NewJersey	2020	Northeast	2	7000	21000	710	1500	650	15.4	0.8	21.5	NA	21.7	NA	9.99926364544658	6.45071477310315	3930.5807287228	4.46368032578726	0.0530790243613157	1.96706707585012	1.05126520965411	20.3992641725989	6.92596465176718	7115.99086695477	4.51062060294488	-0.0971082931273003	1.94642655057261	1.54086549267536	2.72884749195636	6.16080984402096	2225.70196089439	1.64442561906581	3.28797831235975	16.9989539888678	0.92064675865564	1.50808194797087
NewJersey	2020	Northeast	4	18000	18000	310	2000	480	6.8	2.1	0.5	0.6	0.2	0.7	3.49240750376932	6.35652623468963	2408.82088748005	4.28957255669962	0.0550936472083167	2.41295234412066	1.79355244912033	13.7468300846339	7.00574088219556	5124.3930161152	4.47553669353306	-0.283105104501571	2.07308867191339	1.17754442861035	4.17238494031776	10.751259337909	3830.23093141532	1.64154246425951	3.52858141627117	16.5663789908482	1.09068614077505	1.50808194797087
NewJersey	2020	Northeast	1	6500	6500	430	800	40	9.4	2.9	0.5	NA	3.2	2.3	-0.406260491686406	4.90688086528995	1626.36215095313	4.23373408503669	-0.209428761941896	2.72686012711426	1.76779543379093	9.21779203412663	5.37334847228847	3524.34408104345	4.20276408163358	0.424331833931875	3.21609872388967	1.60795106303719	2.52310195240546	5.41028555115757	1971.88072834672	2.0982624443387	3.17287167165729	14.1782807089669	0.761214754992606	1.50808194797087
NewJersey	2020	Northeast	3	17500	18500	2300	1500	1800	21.7	5.6	0	16.3	NA	NA	18.0305858697352	4.62372604536297	6182.1994756921	4.12011431836043	-1.23850539184825	4.37430553460006	2.02972319209521	28.1331696709768	4.02467562161284	9438.89848543412	4.30643161511995	-0.561327233010227	2.94461391710461	5.07313627698975	4.91495422835537	12.6032554307164	4492.89163817095	1.69941808946858	4.06393626416956	22.162196232413	0.595856435187604	1.50808194797087
NewJersey	2021	Northeast	4	19500	19500	430	350	0	8.6	5.9	NA	0	NA	NA	4.10127534911715	6.39325298190217	2522.71375153864	4.34480842039064	0.463618110394899	2.19656746175988	1.2717816090445	14.1228027542413	6.60359568436182	5177.98540811213	4.47685791434098	0.107702704354911	2.05452455161176	1.09319435130151	2.1422151139375	7.60929052201558	2625.47744245944	1.25384145848035	7.07896983564571	64.1506202434436	1.95322753402492	1.37325238408477
NewJersey	2021	Northeast	2	14500	19500	410	1400	140	11.8	5.5	0	2.6	1.8	1.3	10.7624950382581	6.28443168452417	4116.71683583707	4.30529400287663	0.136227572584972	2.32874196098503	1.41076731831912	22.1185045408129	6.61789418279405	7626.12322582849	4.34919340994311	-0.239866100807616	2.52133470867674	1.70061094581371	2.93122764114055	6.87250781016142	2467.95351778199	1.75034879075766	3.39558724972694	16.523784759304	1.04986291971797	1.37325238408477
NewJersey	2021	Northeast	3	19500	19500	400	390	480	10.7	4.9	NA	1.8	0.7	1.9	18.2186972421149	3.7534684271568	6177.99294359632	4.20631132699188	-0.592375390253419	2.55883028494206	3.01552926931914	27.9543929674102	3.51600578847071	9357.54366019925	4.31774024928898	-0.0789833507205477	2.4199510472208	6.48457726001529	5.82501316127118	16.7372401743165	5885.89082100345	1.42404337631171	5.37124561624838	41.7632185666289	0.718133163181859	1.37325238408477
NewJersey	2021	Northeast	1	14000	14000	350	900	80	18.7	1.5	1	1.3	1.2	0.8	-2.2960160709276	4.71846642433611	1723.7592557622	4.20431426440594	0.562485434799132	3.65179729523173	1.8770123331941	6.80199046380728	6.31137181747403	3048.12464957389	4.22102042754917	0.797647637196261	3.36130191818243	1.48487552748291	3.13342193427221	7.56268219717337	2689.10043414448	1.62904518420809	3.13594048198707	13.715401498317	2.66387102133659	1.37325238408477
NewMexico	2015	Southwest	4	6000	6000	290	290	30	30.9	0.3	0.2	8.4	0.6	1.7	0.29114836941257	6.7427051331679	8621.78140778186	6.92325598247561	0.0502343298418158	2.43116020671978	1.67303975144259	14.9429877122136	7.74579142976677	21501.7695197052	6.93222915880026	-0.207770570000187	2.74536890929496	1.94471138080802	1.38840683870664	4.49485744690437	6009.84082919296	1.93194978857639	6.19911836141536	58.5317842930722	-6.6892869476667	90.609906457894
NewMexico	2015	Southwest	1	7000	7000	690	190	600	17.1	0.1	NA	0.2	1.3	0.4	-2.4610414228428	4.95881210096964	6994.81856217142	6.71321004412623	-0.302461421429273	3.14805539992248	2.29282913891279	12.6598164309238	7.49118074104559	18586.7353968302	6.99801478489032	-0.281133000754548	2.51291890631938	1.49938493908772	0.789663948300546	2.42177115905862	3218.54324671552	1.77735430527873	4.95029006786675	36.7116973672074	-1.43082521361922	90.609906457894
NewMexico	2015	Southwest	2	6500	8500	1000	1500	330	38.8	NA	15.5	5.9	0.4	2.7	7.63772098183506	5.877817531208	12244.8803955187	6.91657224520752	0.0686062022817508	2.38577987427412	1.8248477894294	23.9510541894151	6.54071962013857	31544.8560199636	6.8610422767237	-0.201109927644483	2.62640267249957	2.03269516084441	1.41239682854263	4.17172745677982	5595.8437101962	2.16623647408108	5.76130966121169	53.0983989321409	4.34018205850638	90.609906457894
NewMexico	2015	Southwest	3	6500	6500	1600	1300	650	61.2	55	55	58	55.5	0.7	14.3383435967985	3.75831747139371	18935.9193739728	6.89857066641817	-0.214969282298394	2.42510886791517	1.84276328137592	29.7277006839795	4.36448911391628	38384.0356284282	6.73210225462514	-0.421943619290795	3.01149291607714	4.35324205545994	1.97286203697782	4.78092183733565	6607.16838472264	2.92631341241376	5.26019191575403	45.7637536066769	0.860711255043526	90.609906457894
NewMexico	2016	Southwest	3	6500	6500	1100	2000	1000	59.5	55.4	55.2	24.1	1.7	0.7	13.7533332477432	4.50512487050239	18488.3854771673	6.88097984064572	-0.355451315777082	2.88335386518875	2.07710985958198	29.4196487998591	5.11655719311104	38147.5469576559	6.78777047844635	-0.15898384801025	2.82231593871278	3.59030364656076	1.96087374852378	4.78654785039844	6607.99182996386	2.91961136788144	5.73564446592016	57.4972347707427	0.864880659992967	89.7530051712057
NewMexico	2016	Southwest	4	7000	7000	1600	1100	20	46.2	0.3	7.2	0	0.8	0.3	0.98822082771325	6.46899311522625	8359.96115181804	6.86135923066785	-0.311422296256235	2.79013474059439	2.00322193871342	16.7458159709409	7.86435699567689	23634.3230772294	6.96869332532874	-0.214375706699909	2.46961434152206	1.72618669620931	0.793806094224072	3.07763502170573	4060.32965484506	1.37307707527021	6.98716643810787	74.2372380484731	-1.67908259483579	89.7530051712057
NewMexico	2016	Southwest	1	6000	6500	1700	1400	30	69	0.4	31.5	0	1.5	0.3	-3.23837039868784	5.20147797404738	7784.77876084516	6.71372650938804	-0.291709610436441	3.20266383171955	2.54037655960647	13.6367276608677	7.33791985339965	19674.9990582805	6.89437975218639	-0.25003613943574	2.3406110087484	1.91235703931866	0.251738777629531	1.16520671457689	1514.5871246512	0.844019477439157	8.30930291536531	120.023305101698	-3.71609480723393	89.7530051712057
NewMexico	2016	Southwest	2	6500	6500	1400	2700	100	59.1	0.3	12.1	2.5	8.2	0	7.56127527158321	6.1896731201465	12415.1691838365	6.86630470748257	0.0662720963175509	2.35687519314323	1.97837526701089	24.6313668490536	7.48146125144078	32706.6478549016	6.91823186307222	-0.402542824613976	2.68054298360825	1.89595237158484	0.881920477620431	2.76284093337316	3684.77404459914	1.75877085674289	7.24328373994577	104.401755381885	-2.58051996985576	89.7530051712057
NewMexico	2017	Southwest	2	7000	7500	1800	3300	3900	88.4	0.6	72.9	0	35.6	0.6	7.71340488302091	6.05677445303122	12460.3474639935	6.87388420503797	-0.000744997632243018	2.47937272663298	1.91389571008077	25.4401790360327	7.3813544185489	33655.5738168054	6.78866807558283	-0.463334028051398	3.20933271150924	2.37027092826044	0.890156718127633	3.05101862109343	4038.02810151937	1.71440326978749	6.2198963363706	58.3039762705521	-1.40023467237094	88.4994184079778
NewMexico	2017	Southwest	1	5500	5500	2100	3600	0	93.9	0	87.4	0	2	0	-1.2109150170656	5.1241049865445	6652.79254396938	6.58482451028672	-0.661627054052797	4.05924581147715	3.06141847047584	14.4766166816481	7.79432855941414	20774.3806096028	6.96879842384511	-0.0943484387825373	2.48326085647488	1.65048223963639	0.848304823648879	2.92774185111386	3851.44573987917	1.62135708213182	5.66675051832203	45.5182440907824	-1.50618568183798	88.4994184079778
NewMexico	2017	Southwest	3	8500	8500	2500	1800	200	74.3	3.3	17.8	13.6	3.1	0.3	13.7461382797416	3.95408385595017	18272.6626182661	6.80198611169954	-0.481737729821507	3.30403978501852	2.22196898734401	29.013403475817	4.70787682941113	37549.2002745428	6.60769728756158	-0.919784963018645	4.17096492417731	3.39561160645025	2.36070458981141	5.73162450912683	7918.85101482959	2.76291740103086	4.93812488977031	42.6437943978378	0.830156462969867	88.4994184079778
NewMexico	2017	Southwest	4	8000	8000	1900	1700	0	86.1	0.3	0	10.3	10	1	0.676715850792899	6.14031229902631	7891.6966273917	6.86091761611461	0.180641046101564	2.95805177738117	1.9384544501756	17.7518177714374	6.52439423554142	24160.9913737735	6.85974704181787	-0.349473919489537	2.84400543082451	2.12175302968832	0.400836220549541	2.840814569532	3665.06715036607	0.656518801395462	14.6543673120804	326.385851437676	-3.85750052779091	88.4994184079778
NewMexico	2018	Southwest	1	7500	7500	3900	180	0	42.8	0.5	0	1.3	9.4	0.5	-3.49294649955364	5.35288889702893	8076.13411379737	6.78743130762681	0.217920569981322	3.0088317418682	1.98341073893481	13.8685697569747	6.24858495998603	19219.8778196351	6.79177329522361	-0.2210353172142	3.06990387970138	2.11675125356268	0.363539750517209	1.73161930815269	2235.6514712389	1.02517324068652	8.11696198932846	88.0479540395202	-3.00519698657591	86.5861555580249
NewMexico	2018	Southwest	3	6000	7000	1200	3800	1000	0	0	0	12.3	0.4	0.2	14.1379316885306	4.16406657978402	18828.2058275243	6.85499522545979	-0.269145687378971	2.70265374318241	1.99192447868015	30.0099784290467	4.3169530240054	38732.1609123698	6.73991301884405	-0.38939965065952	3.3243361934349	4.95177970202865	1.84701331932188	4.22875249056758	5895.01634464743	2.86747114730084	4.43735208234694	33.6144960655017	0.896756864831998	86.5861555580249
NewMexico	2018	Southwest	2	1900	4300	50	1700	450	0.3	0.1	0.3	0	0.2	1	8.83700267172329	6.44297186645893	13895.013758691	6.8963664813749	-0.145277273131986	2.37238979439772	1.87282627672422	27.5998178777888	6.70150819198086	36085.3198681862	6.78382860985525	-0.516564014935734	3.00437289251951	2.37175238560404	0.482308716364041	2.58178281560887	3336.98139923775	0.80317369635413	9.96890858321831	164.053116714472	-2.96392026289937	86.5861555580249
NewMexico	2018	Southwest	4	8000	8000	3000	50	0	81.3	0.8	3.7	0.1	8	1.2	-0.590795261492643	6.68809981051181	8577.26729667554	6.8072434735133	0.152835808624987	3.11398897059222	2.20499816963834	13.6173462102867	7.25465917672274	19710.7736295685	6.86473261872617	0.0155044223152218	3.0933745789403	2.08260519545671	1.11440993428723	3.82147090256786	5085.24648435173	1.97300033721198	6.71277973980515	62.5405275575403	-3.44886925453417	86.5861555580249
NewMexico	2019	Southwest	1	4800	4800	170	0	0	3.5	1.1	0.6	0	1.4	0.3	-3.54152061105141	5.5585382613644	8327.77940635146	6.67088944399073	-0.242063854454049	3.27604119211585	2.52835018316907	11.565545110429	7.10975628430953	17153.8175026858	6.91024298957299	-0.157126015267386	2.83940982769626	1.8721406882082	0.656328053019056	2.26356570934936	2977.88576986591	1.60294552251867	6.12941431234549	57.4799676261597	-1.66308727840011	80.0375113583414
NewMexico	2019	Southwest	2	NA	NA	NA	NA	NA	NA	NA	NA	NA	NA	NA	6.93987755037748	5.62696647862385	11351.5123781469	6.77500500704358	0.00328091055719812	2.55767088810679	2.18233157156596	24.0509066415353	7.02951517568631	31835.8703462723	6.84699103111343	-0.47610685848478	2.89335269184489	2.16750401556066	0.815660334371731	2.66432167170171	3540.18074144839	1.70324814291593	6.188246793146	63.9499622302021	-1.41828633126838	80.0375113583414
NewMexico	2019	Southwest	3	2400	5500	170	1000	550	39.5	29.1	0.9	0	0.8	0	14.7256619807069	4.2343893544043	19574.2240892102	6.71176271006581	-0.374758829669126	2.86982174267559	2.43831368480144	31.2032637729026	4.49076341301109	40272.6581680661	6.66480378706139	-0.602666176838164	3.41416600760862	4.52019392797871	1.38503042915437	3.6807704937426	5024.03564736323	2.59277534964207	5.45602013467609	48.6725221843232	1.61838939898451	80.0375113583414
NewMexico	2019	Southwest	4	6000	6000	70	30	10	5.2	0.3	0.4	0	2.6	0	-1.20022599055342	6.24934815747455	8129.39993824722	6.69463338347145	0.260189008446379	3.46485767186261	2.69473599637385	14.6731000745905	7.54283165847424	21076.4695987278	6.95171731869134	-0.216170431066953	2.43954180480392	1.76133392980855	1.06730874805335	4.19196182073542	5526.05094251568	1.4644671136597	8.65412586117677	119.371279619185	-1.38987443562005	80.0375113583414
NewMexico	2020	Southwest	3	5500	5500	1600	3300	760	33.8	32.9	0	0	0.5	NA	13.9880556357991	5.17929529179334	19055.243089372	6.81458838229043	-0.463522786607039	2.98874740724401	2.22178410835796	31.1005695167541	5.70180348808634	40392.9417307502	6.6385520703541	-1.27136005845805	6.20367812388552	2.93003764545568	1.09281510825711	3.25945403882555	4391.7296683153	2.06442255816876	5.64500600810938	52.7562215189894	47.3496674741395	86.0769199440715
NewMexico	2020	Southwest	2	3100	6000	1000	400	40	3	NA	NA	NA	NA	NA	8.21687760078668	6.23834906501236	13107.6719039328	6.8811130190069	-0.202275421488977	2.50139619791834	1.98274171628937	26.815512865254	6.68607801700037	35113.0115726015	6.78833276824051	-0.689967060163959	3.57793943121603	2.35045322822226	0.293870651951311	1.43542937115715	1861.58422981461	0.979926846371386	9.38701466589226	136.552140619309	-3.39506092003392	86.0769199440715
NewMexico	2020	Southwest	4	2400	3600	190	80	50	15.7	NA	1	0	2	0.9	-0.810981846301874	6.5241002629607	8398.63384584638	6.78692357936229	-0.0530242647972586	2.28654254575689	1.77487498824774	16.7202872957967	8.97053710809981	24240.0185987999	7.02035917094802	-0.12983068121361	2.22864508863457	1.53232242901508	0.348894678836617	1.68355858374051	2196.43165143267	0.839012643472348	7.70859232325522	92.4858793899348	-3.29638729608135	86.0769199440715
NewMexico	2020	Southwest	1	6000	6000	40	120	0	2.1	0	0	0	0.7	NA	-2.62143241078658	5.28826340893471	7499.10621083384	6.5630804590484	-0.104276356979507	3.40139362233571	3.30926546721646	12.1647605724329	6.16317584452331	17326.1539740145	6.7263849964005	-0.159524485987468	2.85986701677142	2.14322415800702	0.754634148117483	2.71451477116226	3579.66522424618	1.57416855392758	7.44147931351392	90.7089343518134	-1.58038488072514	86.0769199440715
NewMexico	2021	Southwest	2	5500	5500	670	560	2300	60	1.2	1.3	2.5	0	NA	8.28369251305083	6.56510669727668	13429.227751747	6.81708397954879	-0.0689468497215796	2.39275507631552	2.01691903643763	25.6416077082469	7.30033221097299	33873.1011747756	6.82061498717051	-0.261177411984792	2.69431469748582	2.27089103410684	0.907879538180286	3.79721235851262	4960.45271770129	1.46666573372113	8.15186100351209	95.7752996840889	-1.5633574021138	69.4162712087725
NewMexico	2021	Southwest	3	5500	5500	30	40	130	22.5	4.4	1.1	0	0	0	14.0402495545181	3.83824125318672	18594.4645258696	6.66197046097197	-0.500914781831978	2.97982067347175	2.61677176645084	29.4362783147092	4.0583072593195	37960.3370497681	6.60972812413924	-0.649344900719856	3.59226416310518	4.70239058188615	1.95325942796975	4.70529194268903	6508.31911353426	2.80061759357053	5.04715220009015	42.9868815642927	0.862687674154489	69.4162712087725
NewMexico	2021	Southwest	1	3500	5500	270	170	0	14.2	NA	0	0	6.5	1.9	-4.37770142979903	5.11318254371556	8505.06288214063	6.60847864891026	-0.299046908489316	3.80103708426638	2.6561653665895	11.7066187653783	7.18381123924009	17354.6783208993	6.78878749639118	-0.402539067388291	3.30927969312032	2.11741343338919	0.435831239379962	1.70403919998102	2222.41257004101	1.21218371162809	7.30711743334343	87.9397514375931	-2.33506990844552	69.4162712087725
NewMexico	2021	Southwest	4	5500	5500	1900	2000	0	65.6	44.4	0	14.1	NA	0.7	0.470991548456791	5.38927397034425	6910.99893873495	6.72397277762303	-0.121654310285133	3.18748913508339	2.55990956588087	17.628265728029	6.48769075267835	23996.6707326675	6.81272828974355	-0.306827116783366	2.95148139861119	2.16394373662748	0.386795083842102	2.00888127202978	2613.46812605041	0.854830444634049	8.44293259477287	103.808196369259	-3.2532476954797	69.4162712087725
NewYork	2015	Northeast	4	45000	45000	4000	260	10	24.5	2.2	0.8	0.9	0.4	6.2	1.10538982791637	4.75999681619386	4244.88315996689	6.25456222015921	0.113562499273741	2.51218204154491	1.45031237212077	11.0563702633949	5.73098323229892	10817.8790609691	6.2358973073471	-0.0713750141470851	2.59315133418512	1.83133967037205	2.76158965721772	6.14612157543926	5853.11644865498	2.81395722027717	4.31997063785636	31.1904942619731	0.682865355802611	8.76578789737481
NewYork	2015	Northeast	1	27000	30000	6500	430	950	7.6	2.6	0.5	4.4	12.4	8.3	-14.5043958131687	7.35541878246263	13972.6002794121	6.32199243730969	0.0181224334451175	2.23062188268644	1.28629386059455	-2.80331898743157	5.98837748154987	5680.90213920037	6.22513790836147	0.101074073802476	2.73048593396773	1.64616360415524	1.83197073882541	3.74581613227465	3582.58427324987	3.17849410175341	3.99317266602779	26.2520036457871	0.806854365320967	8.76578789737481
NewYork	2015	Northeast	2	24000	34000	1100	11000	1500	19.1	12.5	4.5	4.4	3.3	1.1	7.01752356085149	6.66246074435617	8359.82672068026	6.18403732576301	-0.162491558253679	2.10048166962637	1.57084438520177	19.075995951303	7.30386865537082	17647.1091415906	6.36773975967721	-0.66934508457244	2.64474405469354	1.31026854058811	3.814841594078	7.44993428546823	7231.00201334511	3.17493984985866	2.89698037968985	13.0289523698233	0.48508039146367	8.76578789737481
NewYork	2015	Northeast	3	44000	47000	6500	4400	7000	40	14.3	5.7	17.1	8.8	1.5	13.2785807896873	3.84769816980134	12009.1723770782	6.06738227341437	-0.12832262058535	3.01198947031047	2.06122932557003	25.3262900013357	3.55834895268221	22216.2195777378	6.15257478450736	-0.265015712259904	2.69523541180507	5.28452420394801	3.12919909443202	8.62770512938737	7972.32207175053	2.29186609268118	5.02834401449883	37.3411279352045	1.20399878444991	8.76578789737481
NewYork	2016	Northeast	2	31000	46000	4000	13500	1500	20.4	3.1	0.9	11.7	4.1	3.8	5.59882049517781	7.04524777591327	7774.55379736353	6.26593757945801	-0.354104067168253	2.79168699061996	1.77505959338864	18.3387152312165	8.22444085503268	17363.7803887615	6.35938050450903	-0.522351581705952	2.68099371675362	1.39758749242856	2.34407362856679	5.05073528509217	4810.53592546028	2.80412647024889	3.92034920059536	25.0673440109915	0.663879685835147	8.77325639062595
NewYork	2016	Northeast	1	31000	33000	4200	970	600	27.5	5.9	1.5	7.6	9.5	2.6	-7.11294756120894	7.2340164405174	8764.77767034668	6.12499706030659	-0.584869668845739	3.57446698296417	1.96765421824395	3.47152945115525	7.56688318493672	7192.43424149442	6.13052645618831	-0.0614599664547627	3.10532387819783	2.00823920954523	2.46509568836745	5.9732748939303	5582.68939022234	3.0201428750518	4.48840804429764	28.6953222387763	0.890534048950596	8.77325639062595
NewYork	2016	Northeast	4	48000	49000	9000	240	130	27.8	2.2	3.6	12.5	2.2	2.1	-0.658532856478448	7.0061041013197	6112.79943201657	6.0455330473482	-0.444954283524001	4.04904723984983	2.45176602088766	8.71315603174107	7.96500972552593	10254.711888427	6.34184181242431	0.0594121365241626	2.28972755262775	1.3352078690811	3.38875481832983	7.12428516499716	6853.07062706377	3.20556538527531	4.36986942398807	30.7207601075169	0.589846916061479	8.77325639062595
NewYork	2016	Northeast	3	56000	56000	10000	1900	800	37.4	9	5.5	5.2	24.7	2.6	13.8712930424163	4.61668205269927	12699.393448302	6.14437160596265	-0.413358612608157	2.97742276944383	1.89235472881028	26.2188393257363	3.73487294684797	23005.3842826658	6.1479036526282	-0.604900280614709	3.2135043787234	5.50072284197392	2.85385163236474	6.97459476028281	6546.17102288197	2.37935213584273	4.11604626763293	27.9129688420875	0.924212107564194	8.77325639062595
NewYork	2017	Northeast	2	25000	43000	1300	16500	7500	22.2	2.1	2.1	2	8.9	0.1	7.48397922893448	5.66697982410818	8110.15333593559	6.28049380462084	0.106627834022711	2.46037163739871	1.4116956361051	18.3941418013507	6.73581023937897	16923.3083573562	6.32677849591981	-0.197714117941068	2.56092281922196	1.48140679650368	4.56325550693106	7.93948149222069	7911.41812173332	3.63688053603718	2.62497659475314	11.6633823276254	0.422301692188023	8.75995375380112
NewYork	2017	Northeast	4	51000	51000	3900	820	460	22.3	12.7	8	5.4	0.4	2.6	-1.71577949335915	8.87937137661776	7855.90127676895	6.17705363409733	-0.433085337902701	3.44459794428627	1.94819257629326	8.14758571117618	9.84409252900678	11100.2434331088	6.36401191650709	-0.154772786226095	2.36716439426769	1.31365371351435	3.22593427799987	8.09240726526049	7567.56973881826	2.75380739778915	5.7760293524081	49.3450517899043	0.622237788652569	8.75995375380112
NewYork	2017	Northeast	1	32000	33000	6000	520	0	20.4	9.4	9.8	4.4	13.2	10.8	-6.83854141426197	6.42985966852803	8064.74248355806	6.2601927646126	-0.236222126916501	2.42812133319085	1.44370831178082	2.64819464215205	6.78311279766007	6256.26734934111	6.24998896252915	0.299477465275876	2.79653678576806	1.63028865526617	2.9449516348935	6.01098004342451	5750.98592904712	3.34666721969967	3.46790203702392	18.4928774318317	0.639625241937245	8.75995375380112
NewYork	2017	Northeast	3	59000	59000	6500	3100	9000	45.1	19.8	6.2	9.4	13.6	1.8	12.7996160363994	4.04692869345904	11661.1280794809	6.11798519927107	-0.476129156170326	2.91391288168469	1.81614970078124	24.298987404836	3.88759097427094	21376.1890776707	6.18619974444339	-0.60754024026675	2.93561543128929	4.92883213417311	3.16823783166562	6.9334703697971	6621.88706600722	2.78993298915731	3.55806935682731	20.6497333960639	0.636482156750702	8.75995375380112
NewYork	2018	Northeast	1	26000	26000	3700	400	170	25.3	11.9	1.4	1.9	8	6	-8.68861285328724	7.67591205821892	9960.91914287149	6.07753675900718	-0.618986562400586	3.19853437301279	1.87691250042383	1.23040137657115	7.16179394953824	6243.37060985373	6.04330335757677	-0.252608401460193	3.64542207998983	2.16351368487153	2.95412182277779	6.3901998496725	6048.57501830764	3.20318899231077	3.79141112721072	20.9663428689855	0.648088625167834	8.7528875684964
NewYork	2018	Northeast	4	53000	53000	4400	1000	1500	26	4.5	7.8	2.4	7.8	0.7	-1.51459729884784	7.49004560781457	6638.0506737197	6.0749862600894	-0.100463062458237	3.75100512275755	2.55499362257431	6.34869488787278	7.52233955968813	8550.59843294453	6.21105632468336	0.619963535260745	3.08023110976555	1.65860662118702	3.9972697594962	7.08106877746106	7063.48483305695	3.57402314174834	2.92141461876206	15.0492153011487	0.495630383255263	8.7528875684964
NewYork	2018	Northeast	3	55000	56000	3900	3600	3700	40.7	20.6	18.6	24.4	22.9	10.2	14.9145682112553	4.58225014694311	13553.4842459924	6.13856538157347	-0.562088641442659	2.80212493347452	1.87051410188248	25.6482784539544	4.40305852065513	22605.755819732	6.29029818857281	-0.5769301511046	3.13059098893515	4.54967480143668	4.26318849586347	9.23624078833487	8836.65493475296	2.86348946421575	3.37947332180768	17.8505531472558	0.528052970461144	8.7528875684964
NewYork	2018	Northeast	2	20000	42000	2700	11000	2400	39.6	20	15	6.6	16.7	3.7	6.30929992914416	7.17499250239492	8254.42345500644	6.23959490731798	-0.352620090877257	2.32513787670804	1.56799787667258	17.7385534225001	8.49444530311392	16991.4493603618	6.35087165696969	-0.576162039779909	2.25237885672848	1.26120535078181	2.85284749345226	5.4217577578264	5292.90269015791	2.93131975830881	3.04206510661242	16.0678817228015	0.537168536567331	8.7528875684964
NewYork	2019	Northeast	1	24000	24000	3400	110	80	10.6	2.5	1.7	1.7	7.7	9	-9.83436598250305	7.26310459448314	10503.9908628391	6.26867601089088	-0.315275734372302	2.51320940687646	1.44399103345574	0.717118493937587	6.77848808396813	5856.39744675018	6.11798835190699	-0.00887003052572027	3.11810418283482	1.92265797334081	2.80292982865903	5.5982080081286	5379.02679073811	3.40127348277876	3.05246202435426	13.8722180275015	0.684679952490773	7.99717148426066
NewYork	2019	Northeast	3	65000	69000	8500	3200	3700	30.7	11.5	1.2	8.2	2.5	3.8	12.892388938399	4.50016374754461	11861.8552845272	6.12432496008549	-0.0381151640877369	2.54636865841256	1.83030488378719	24.8877514638227	3.72101948240616	21859.4923484413	6.17357568532039	-0.192511795320535	2.54958118936832	5.06666877020062	2.93368248321091	6.52205346508889	6212.25851049402	2.76058945619752	3.71043161049667	22.6062614709993	0.692145479067569	7.99717148426066
NewYork	2019	Northeast	4	65000	65000	10000	630	510	33.3	24.8	3	8.7	3.2	4	-2.02499663534241	7.14224024427509	6448.77807462215	6.18129347813889	-0.236232533565889	3.16211146485563	1.89030744650521	7.29600176376212	7.66412444296521	9191.90120119963	6.13912421666217	0.131945461613187	2.4683552451761	1.42666209600098	4.06912084245577	9.07007929669854	8635.44958231816	3.02481846920544	4.21270546138574	27.9149318749675	0.526104848462441	7.99717148426066
NewYork	2019	Northeast	2	NA	NA	NA	NA	NA	NA	NA	NA	NA	NA	NA	6.50976512423787	5.76705286989615	7513.53921198666	6.19777297035402	-0.291259599355917	2.78916101068638	1.6808183670135	17.6132212785518	6.71736468580569	16285.7519910015	6.31901466595252	-0.390126495533313	2.47883009805881	1.43891749834992	4.20828785814335	7.1837344945016	7192.7713767697	3.7784604262912	2.76185266368514	13.113079411274	0.45682508465022	7.99717148426066
NewYork	2020	Northeast	3	61000	61000	3600	5500	1600	18.2	7.8	6.3	3.3	2.1	1.1	13.6010317899557	5.21269342198827	12652.7741704422	6.10787935826694	-0.929635493610074	3.82154078534313	1.90877647806929	25.4615621146469	4.37752110983694	22442.1471012048	6.20805869159148	-0.572437387840121	2.97231473625872	4.16774282133566	3.18625773235777	8.62844687473956	7989.96201514663	2.52761821589043	4.92388728051336	34.8885727538786	0.87372583076768	8.00045939397663
NewYork	2020	Northeast	1	29000	36000	2500	230	370	6.6	2.9	0	0	1.7	7.7	-5.87837914521053	6.71972705766858	7713.24306819664	6.04838524802929	-0.799801534730517	3.57800813375669	2.02791189022728	3.64736020419472	6.07648633361498	6122.77992717222	6.10785727367902	0.228351298132733	3.44476789262365	1.91169237236429	2.64855140410149	4.86097952189508	4782.4749253866	3.53111554691001	3.02041807373818	15.1883793174936	0.581668897615555	8.00045939397663
NewYork	2020	Northeast	2	34000	58000	4000	6000	2800	20.7	2.5	0.6	NA	3.5	0.5	5.94055054668219	7.17010367791628	8044.35589362219	6.35164882202776	0.228887864019298	1.93938491929172	1.07011632556041	17.6423719366542	8.23254505661999	16819.6216621145	6.40642395131924	-0.0431438041952898	1.84887561842627	1.09228739916274	2.46683666012953	5.42381229931858	5147.6973366417	3.00176699161932	3.82938908266616	22.5773876175227	0.748885336414429	8.00045939397663
NewYork	2020	Northeast	4	52000	52000	4100	2400	5000	19.2	7.2	NA	NA	4.5	4.1	-0.247886974864896	6.27509241034904	5455.21952033161	6.11405771951003	-0.419170915506844	3.48386256833246	2.07153210608521	9.05740949100689	7.75402253642509	10357.2562716213	6.3938375677202	0.0221348950577045	2.30080428829681	1.32229692426495	3.08500448454217	6.99575682705493	6641.63546184131	2.92650761775266	4.65096207465672	34.4708220221766	0.603780914167896	8.00045939397663
NewYork	2021	Northeast	3	62000	67000	5500	2200	5000	37.7	14.1	3	5.6	11.8	11.2	14.2319125884058	4.1702555543313	12882.62223187	6.20123319951311	-0.241743405440191	2.50481252356944	1.63797011003167	24.3637542252255	3.70429952406924	21407.2343254444	6.05014203782055	-0.143157496566866	2.71962234345073	4.44871932296153	5.17015614906181	11.1251677995987	10656.6726763309	3.06414769663448	4.24012799163445	31.0897770592192	0.451303377690917	7.14459079023809
NewYork	2021	Northeast	4	65000	66000	21000	440	26000	48	34.5	1	1.3	13.6	3.5	0.836071468765727	6.9121704780269	6048.14091157659	6.18976228855867	0.240435399865138	2.77570933821992	1.82178743277822	9.55767453524876	7.47340392784075	10539.2312199199	6.38226981845112	0.154833312206073	2.15873266364641	1.37957519822805	3.43075762246262	7.22538423066202	6948.05162600817	3.09089270745348	4.16893608965304	28.4850891754287	0.551782787697007	7.14459079023809
NewYork	2021	Northeast	2	28000	50000	3000	15000	4100	35.8	3.9	0.5	1.7	2.3	3.5	7.26940585714267	6.88456688238505	8649.76420367195	6.19304498302413	0.0718484448023085	2.50650477542167	1.69974433498092	19.0122119610452	7.68218330898151	17715.4946827991	6.32823918879045	-0.305403751431255	2.39783033753817	1.46499636410227	2.83603889309322	5.99081355954156	5726.31971066054	2.9716078627795	3.4154793964348	17.8567902969559	0.621006808641256	7.14459079023809
NewYork	2021	Northeast	1	30000	30000	4900	2600	380	15	3.9	0.6	0.5	5.7	4.8	-7.95088923502415	6.73333756517023	8951.68680028757	6.15269849613164	-0.202372629393188	3.02144929738803	1.7121053328138	1.85009093255399	7.14417166213538	6340.56201929829	6.08287910353205	0.91990286400231	3.54157672941243	2.18737767923783	1.82716800084421	4.13839897177999	3886.74087133864	2.8642273776362	3.48025428100473	17.5544924991361	1.13448510117823	7.14459079023809
NorthCarolina	2015	Southeast	3	24000	24000	2900	2500	1100	33.9	27.9	0.7	7.5	5.7	8.5	18.7775669266038	3.534259235431	15700.4149458632	5.7828759633281	-1.13907311579117	4.57450573163057	2.82895080921837	29.613389023301	3.64941610133033	24517.3472175054	5.80785112844847	-0.854843663817071	3.96074426925161	5.93467281805367	3.85457684421265	8.70403501235555	7822.02674624137	2.62681129362901	3.96456109169479	25.5362031869912	0.545065462973814	6.67619366613234
NorthCarolina	2015	Southeast	1	24000	26000	7000	6000	690	35.5	2.3	0.1	22.9	6.2	12.2	-1.10213334404211	6.15465157634847	5081.55750515599	5.96488025581947	-0.00439724789725749	2.87916129515098	1.93645587486221	11.2806007008296	7.13989607395202	10850.008816345	5.97021141164092	0.00988289842831107	2.6128923515668	2.16903305577829	3.07384854132606	6.93151173778811	6162.43279746616	2.56658849651288	3.57197570794704	19.8252154684857	0.695072100942775	6.67619366613234
NorthCarolina	2015	Southeast	2	19500	23000	1800	5500	3300	51	14.3	0.3	3.5	5.8	3	14.200468038239	5.88087251008443	12560.7024782139	6.11355545033266	-0.37430047565921	2.41867950232713	1.5966102478949	26.4194556747721	5.46399778783255	22047.4290956961	6.03762743002994	-0.318470941969428	2.72331271565296	2.94596350423681	3.45774945694155	8.82639511796637	7746.8502937793	2.37975394052757	4.6043658742352	32.7978993995575	0.797291163742369	6.67619366613234
NorthCarolina	2015	Southeast	4	22000	22000	2200	510	70	9.6	3.4	0.5	0.4	5.4	3.4	7.79604216778713	6.19606868466701	8182.78958580833	6.15819831524945	-0.143470763462531	2.22854419326144	1.47590717625881	19.1801615292133	4.81174463481383	16248.6843036626	5.90553891699871	-0.369492429418781	2.66109568317001	2.32234538806866	5.96952429638087	13.2937878764851	11974.2539662639	2.40137672411939	3.53748018369169	22.2868765266903	0.465010868662579	6.67619366613234
NorthCarolina	2016	Southeast	4	25000	25000	5500	220	50	24	7.7	1.8	0	12.5	1.3	5.10891484021297	6.60718453014244	6862.82024968009	6.12564211642726	0.244486750476716	2.44804961969086	1.34927380585364	18.0900299816277	6.62440038584235	15829.8369518916	6.1273022824931	-0.427659889063057	2.6586458838785	1.76093908516246	2.96390894414356	16.2412978422672	13565.8403290763	1.3048274609464	11.7706209819808	165.490120966808	-1.06179534940336	6.70770848036436
NorthCarolina	2016	Southeast	1	18500	24000	2600	1100	230	9.5	2.5	1.9	2.7	4	2.4	1.49333293471995	6.50065473482372	5450.83432758981	6.09834830499446	0.296738582014523	2.33798177549232	1.5390890158371	13.424630296893	7.67202596220638	12636.0490204483	6.08719454782336	-0.015567743456182	2.30063222336037	1.60780966062477	3.08748946264953	8.2031129775187	7162.85788016477	2.28513253103704	3.90219592405465	20.9588268162744	1.86724962727544	6.70770848036436
NorthCarolina	2016	Southeast	2	23000	24000	1600	10000	550	51.8	23.5	4.7	33.8	8.3	41.7	13.0977810330882	6.08871170474475	11803.7908533097	6.09750268268144	-0.564146791404285	2.63662880874208	1.70346060723158	25.2904141971606	5.5246070092352	21155.2161596118	5.94744113354647	-0.591326084274617	2.76354931594439	2.23302310885754	3.65613264088856	8.04579788853199	7222.21511016666	2.61482698962581	3.39323974575128	18.0075791477029	0.601892035309461	6.70770848036436
NorthCarolina	2016	Southeast	3	25000	25000	1400	1400	1200	27.8	13.4	0.1	2.9	13.4	3	20.2335138103786	2.93097124138883	16799.372082032	5.72812106398643	-0.794671545153255	3.78287791122933	4.32611862248672	30.8431294264816	3.15531767404704	25476.0201575801	5.8144212562373	-0.744560648690032	3.27070939902583	7.48777892630687	5.12990683483577	13.7067685167914	12025.7767752779	2.40384742543139	6.06040933878167	56.446107269605	0.502242495445992	6.70770848036436
NorthCarolina	2017	Southeast	4	23000	23000	5000	60	290	64.2	16.3	3.9	1.5	11.7	6.7	4.65884398629893	7.18949413413139	7039.49303739325	6.12973069136647	0.603124933652483	2.94003306462183	1.3672498160994	17.1671612231557	7.22182551517828	15303.5889825307	6.20396391352439	-0.22491050697914	2.37319039422015	1.45605123219649	2.43266358231119	8.16832147915751	7003.22324354842	1.81242406114502	6.59032986381036	64.4987321230957	-134.682216917182	6.69019526770718
NorthCarolina	2017	Southeast	1	16000	23000	2500	3700	1200	34.7	17.4	0.2	1.5	7.2	3.9	2.2292534238376	5.8303851999572	5073.00623954215	5.99121632711933	-0.195539180447669	2.80625125252063	1.75752326934595	15.3160224479938	6.77409001957665	13610.7467504697	6.00538526738864	-0.475187312962199	2.92388448712406	1.84415836358666	2.53911618427331	6.40997871113241	5603.32587484443	2.36156758842687	3.92334143656386	23.2205752887877	1.82638510670684	6.69019526770718
NorthCarolina	2017	Southeast	3	26000	27000	3300	4100	2900	74.5	36.1	3.3	20.3	7.6	1.8	18.7273206660793	3.79235667446342	15700.5546592236	5.98681502288397	-0.614119621053144	3.00578428991498	2.81894007965259	29.2764801517333	3.75313506794183	24253.3014745026	5.83550520231479	-0.931827803215951	4.11216171592317	5.50728432508459	4.00235008008255	9.14397486035745	8201.80636556528	2.5835808401433	3.95354342186235	25.4554999149632	0.553095678562742	6.69019526770718
NorthCarolina	2017	Southeast	2	24000	25000	3000	5000	2700	23.4	5.5	2.3	0.8	5.1	1.5	14.5615282111616	5.00003040258702	12581.9648170746	6.03727584976708	-0.478476012927179	2.96807911021183	1.84483869103366	25.9032088767125	4.88128656217818	21541.2068112453	5.83495202915045	-0.942307033502547	3.61428055651537	2.63701041628412	5.13549387628533	12.1549505285367	10783.4655230002	2.59801039482943	4.71340774015388	37.1086535675554	0.465626723936465	6.69019526770718
NorthCarolina	2018	Southeast	1	18500	18500	4200	2400	260	29.7	10.2	0.3	0.3	13.4	8	0.434864055403681	7.37957213014513	6007.90829209935	6.15007456695407	-0.0165919936898787	2.83587397166521	1.6526631262906	12.5291346062139	7.61120831198064	11914.2751330442	6.07498078796481	-0.227480054502061	2.54489227431786	1.85779346555473	3.25337042305466	7.73142458571497	6817.11019022857	2.45518165426592	4.04341350278301	26.1902033788241	0.726009767890285	6.7762779712783
NorthCarolina	2018	Southeast	4	16000	16000	2700	250	300	53	10.4	3.8	2	11.1	5.2	5.48942205446129	7.20943367686769	7445.76553068081	6.08507090812045	0.594855640197051	2.51745569260288	1.51999495051731	16.4948443221483	7.12630980727873	14764.6188451142	6.08188948731912	0.233279928356027	2.51711597674258	1.9446198009424	5.09032849164311	12.2177610675101	10875.7872380908	2.6860570085769	3.90425714879608	23.1942461132658	0.61742597520554	6.7762779712783
NorthCarolina	2018	Southeast	3	18000	18000	2200	2600	2000	66	17.9	11.4	8.4	11.4	3.1	20.0196558118415	2.75402558127896	16605.0407205421	5.74778370751634	-0.8525908691781	3.45090212853538	5.1353014413761	30.0422269683289	3.12058303008291	24818.4622698903	5.80449273468262	-0.930790481917916	3.79461349748556	7.19992845715299	6.92889378924421	20.0182980067539	17406.4555290799	2.38303599773437	7.7586851915203	94.4990024504142	0.423080991396284	6.7762779712783
NorthCarolina	2018	Southeast	2	16000	17500	2500	4100	800	9.7	2.6	0.5	2.4	14.6	0.8	14.2819634715066	6.88189820047817	12955.8397394383	6.02591422074955	-0.641514064654591	2.28876701849879	1.45446951986536	25.9846037419676	5.86854317143776	21769.9781725896	5.90777130186974	-0.803069547952233	3.2204828484022	2.46395912915328	4.73463834818134	10.7939672263139	9632.33236570079	2.61777268727759	3.71675306752863	21.4308094778851	0.507615502722198	6.7762779712783
NorthCarolina	2019	Southeast	1	10500	14500	1700	750	890	16.4	2	0.2	0.7	2.2	3.4	1.67895413697079	5.14975813582673	4402.11398976768	5.93018669159082	0.0501300483052319	2.97093971173778	2.14217321470723	13.4807208648801	6.11590204288232	12030.8030594035	6.00409505922077	-0.0331911112640108	2.4437167017542	2.05927437858921	3.49265112553964	7.14282275835603	6461.9207257229	2.54741061566578	2.90553237779328	15.099114742714	0.530904000062974	6.25075546854883
NorthCarolina	2019	Southeast	4	17500	18000	3200	240	770	44.5	21	4.5	2.4	15.7	11.7	5.30854791102879	6.6002354973237	6959.92113542991	6.02149721819595	0.455885327777834	2.49653472079657	1.55692435758658	17.5533550175221	6.82221453373544	15474.6268598774	6.08216161549946	0.320770647906217	2.80838754752141	1.6744710588858	3.58003256690057	8.6276391559243	7675.4128705422	2.37366504819401	3.85838358084301	22.8107248801183	0.760453256134362	6.25075546854883
NorthCarolina	2019	Southeast	2	NA	NA	NA	NA	NA	NA	NA	NA	NA	NA	NA	14.754485825847	5.55674043913079	12884.4353854445	5.93563441777951	-0.824734468006932	3.31699136541554	2.02843631566212	26.5857720179463	5.41959355537704	22173.2696562877	5.89866104812296	-0.87068608748863	4.28888126620626	2.63836567767654	3.94908307916654	10.0940600168017	8857.8971222266	2.14019641855136	4.75494759492975	40.8580479936241	0.801908536285975	6.25075546854883
NorthCarolina	2019	Southeast	3	22000	22000	2700	1800	5000	26.9	11.3	19.7	4	9.7	5.7	19.3230551931298	3.33715970230496	16112.7688020555	5.91129414770043	-0.695386603655973	3.19246913780491	3.91236575676312	30.8524042552748	3.31541324925501	25497.321550004	5.78914900091681	-0.973179734383532	4.12153849332809	7.24224881593607	3.71305793930405	11.5703316329525	9984.87371505918	2.10301609157673	6.72076314093546	66.5944992014374	1.23973182444214	6.25075546854883
NorthCarolina	2020	Southeast	3	26000	27000	4600	950	5500	70.5	17.9	NA	NA	NA	NA	19.5144735746969	4.06037078238218	16378.4323658507	5.72304562430447	-1.26967923405884	4.70286237160895	2.58824932786076	29.4311718799066	4.18862186235733	24427.2300195615	5.87898457663481	-0.928429035250141	3.50293645158547	4.73492662721027	5.55871589639925	12.1778709666211	10999.7022354702	2.81486419389232	3.73946607722881	21.6878475117703	0.456159057035707	6.26471078260323
NorthCarolina	2020	Southeast	1	15000	24000	2500	2600	490	35.7	7.1	4.8	0.6	1.4	5.1	4.00019786349806	6.33871110259938	6125.3798708144	6.13596957560876	0.28309171245937	2.22597116685372	1.4201328286701	15.1441547135959	6.32413049787756	13411.8769038904	6.01743162597662	0.183713105082533	2.90737650635608	1.98907884567952	4.1553919700908	10.6841909558053	9368.4619713111	2.72812722683341	4.65836279685036	30.3337177505066	0.597501917323002	6.26471078260323
NorthCarolina	2020	Southeast	4	16500	22000	2500	200	9000	37.7	14	NA	5.1	0.6	1.9	5.67861538380744	6.90632443074879	7346.9160129438	6.0266912334754	0.0850518860968048	2.07721124955106	1.53932480417064	17.9327021873237	6.6518021247461	15716.3233601594	5.9125130340518	-0.493558964460059	2.61228464820618	2.23918226439238	4.18005626498522	12.1656335847646	10570.0960851364	2.08184659200187	4.67950093786078	30.5187822875555	2.67891278556192	6.26471078260323
NorthCarolina	2020	Southeast	2	24000	25000	1600	6000	1300	23	5.5	1.9	0	1.8	1.4	12.58900650558	6.34841035840985	11522.0913705726	6.14133061744287	-0.240041536097596	2.07974151910463	1.40265388972048	23.8414181581661	5.4739474999218	19990.6394471199	6.0042673299624	-0.367474344084099	2.40475716152671	1.99327895930305	5.2388602691221	12.1193802494568	10789.9329525263	2.75822982228593	4.03623908028457	25.1091334600927	0.463700333464985	6.26471078260323
NorthCarolina	2021	Southeast	1	18000	24000	4000	1900	110	23.5	7.2	NA	NA	0.6	0.5	1.61541199587337	5.024561063378	4289.40430150378	5.93285284806278	0.625202687621532	2.99658203007622	1.74340069920039	12.8217895509427	6.32062729218547	11617.8425207401	6.00439158000589	0.32301711885046	2.5285895864622	1.66211079751064	4.45144855248111	9.08499277080609	8222.21133393964	2.77565446774554	3.76008024656951	26.7679272349223	0.422125477181404	5.39344473512812
NorthCarolina	2021	Southeast	2	22000	23000	1700	6000	3300	35.8	3.5	NA	NA	NA	NA	12.7608392293734	6.40130985107778	11666.9673716899	6.01701101595821	-0.355044835029169	2.48364834258817	1.68483335094183	25.2560268694421	5.49069229576178	21121.8571434049	5.77272110170019	-0.89313714205884	3.73998167952236	2.8443247986368	3.17163523242094	8.48976480549783	7406.34572405163	2.19659612839778	4.81276097589056	35.9885812097288	1.42248328351301	5.39344473512812
NorthCarolina	2021	Southeast	3	23000	25000	3000	3800	2200	29.3	10.4	0.9	NA	6.6	1	18.7964581143545	3.87584572961991	15769.9498358173	5.87394492626462	-0.894043466081537	3.51819552651751	2.58096613866974	29.6408373491826	3.36139701621894	24511.9377070521	5.77253338496391	-0.805936877131374	3.36357538058121	5.91753495614243	4.5030969222348	11.4923987931924	10142.3301489824	2.42577323698088	4.63185991105319	32.7041661183408	0.640595023706947	5.39344473512812
NorthCarolina	2021	Southeast	4	21000	22000	2100	260	360	24.1	1.4	0	NA	NA	5.1	5.82317420222061	6.7558253548094	7328.81438697496	6.16584153294566	0.329189068517849	2.18274142779121	1.21197861864917	18.8902201698838	6.03040736686293	16293.8053376921	6.12363199578568	-0.324800918557415	2.25772971475908	1.69708123604685	1.78119137639019	5.65898036530948	4874.87009718869	1.65448129251417	6.35582745516177	69.2727887826033	-2.53825556614489	5.39344473512812
NorthDakota	2015	WestNorthCentral	1	57000	120000	620	1800	530	1.7	1.7	NA	NA	2.5	0.1	-13.247255837363	9.48803836442035	17369.1873448884	6.73418667245629	-0.134343082809202	1.7166207207559	0.944422342788585	-1.63470966434805	10.1695860590767	10979.4258012443	6.69252605974633	0.125956995007563	2.36609548829733	1.25530547706957	0.385489364081969	1.04259322603185	1184.88500015382	1.64187151949273	4.50922293645096	41.0104954796169	-1.95778743935238	21.6376852704963
NorthDakota	2015	WestNorthCentral	3	460000	5e+05	93000	11000	22000	33.8	15.5	8.1	12.3	4.1	3.7	11.9086412382664	4.34178615734624	13660.6924970874	6.70984305476846	-0.376849592540013	2.57924455541061	1.51061232563999	26.3674411412156	4.78004714576806	28880.13928109	6.6934450270629	-0.0830137174431419	2.58309799791005	4.21796592382519	1.6919096686744	5.3319530197986	6028.76076302053	1.89784466586655	5.83823704673945	56.475484865249	-8.9698902692162	21.6376852704963
NorthDakota	2015	WestNorthCentral	4	230000	275000	35000	2700	9000	10.8	2.3	1.8	1.5	3.7	2.1	-4.37298137844286	7.42952355610039	9291.04613128927	6.64474887957603	-0.504690011591062	2.82589775468535	1.71963470935987	6.47493887784441	9.59909237386185	12478.7500216485	6.70079923630723	-0.067550901688038	2.42922006572252	1.19081798447213	0.701265475732603	2.13630956163236	2423.23447568862	1.81778054785805	4.59417782455393	29.5532284163495	-1.51254748725257	21.6376852704963
NorthDakota	2015	WestNorthCentral	2	121000	450000	29000	39000	61000	15.5	3	0.1	4.3	4.6	0.3	5.22318412851627	6.46754298794497	8910.6446463232	6.79163842145952	-0.151752186372619	2.03829195917393	1.10773087841734	18.642556420001	7.23012452528557	21432.2817909368	6.68230130826219	-0.429340549166478	2.35661995249837	1.37295444548957	2.4331497213875	6.42587635413262	7364.83300887735	2.60472100712593	4.6827878394754	32.1442647989625	1.21910157943784	21.6376852704963
NorthDakota	2016	WestNorthCentral	1	89000	137000	8500	4600	0	2.7	0	0	0	0.1	11.7	-9.32761825693716	7.12890108634521	12583.4988090372	6.62776292828554	-0.922729860756082	3.44670301160348	1.56752796166	1.230246289897	8.91156003783373	9642.49420418825	6.70001428312253	-0.045396494297781	2.9172380998876	1.63478304725575	0.339264402063421	1.13972913209815	1274.59919631802	1.59751507503202	6.90908240697399	74.7205537121347	-2.32064410047999	21.7222110717471
NorthDakota	2016	WestNorthCentral	3	510000	550000	71000	25000	104000	38	11.8	6.3	12.9	9.9	3.1	11.7236857470966	3.97894005574966	13342.8240722639	6.55786958078028	-0.443206353807575	2.78219161227302	1.86671257143479	24.9370145648631	4.8620659722436	27381.4115743986	6.67431281557488	-0.283289133748077	2.68985878639235	3.8701341205671	2.94320470170204	7.55787446868674	8741.16504956692	2.65772782865787	4.28153347635748	27.9903334422946	1.15568375333874	21.7222110717471
NorthDakota	2016	WestNorthCentral	2	110000	530000	27000	23000	95000	16.2	3.7	2.1	1.1	3.6	0.2	5.78159900683261	6.78324381700038	9553.31152603956	6.73514190696614	-0.369617469692579	2.24749550390413	1.12327182076554	18.9898739561389	7.8023164536194	22005.4751002202	6.70527780066438	-0.523628890310465	2.46656098573525	1.29871328780808	2.34458488671597	5.96911596008403	6873.88050517342	2.50001025144791	4.23701279789498	26.6541609184497	1.23727334106785	21.7222110717471
NorthDakota	2016	WestNorthCentral	4	385000	390000	44000	13500	2500	23.5	7.9	1.5	0.4	2.6	2.2	-5.46167008359007	9.875159846653	12162.0445258651	6.64197134095542	-0.945200351756344	3.21745370448761	1.37683441601594	5.01782185259183	11.6250115531732	13645.9108351337	6.77636642880987	-0.460830050409947	2.49812443906131	1.18372183295417	1.20976762971802	4.27910145297223	4792.47008718012	1.83502404175128	6.16025568944791	53.2829541913883	-1.75961611838126	21.7222110717471
NorthDakota	2017	WestNorthCentral	3	470000	490000	48000	24000	1e+05	42	11.9	3.4	8.1	8.1	1.9	11.2143571610005	3.76759295994616	12749.8836863652	6.69555885531159	-0.351606822484172	2.62140817489141	1.55708234353441	25.2991666710784	6.07838835266754	28041.5626615844	6.64694844107201	-0.702589498987721	3.48827676225041	2.61474297408219	2.00364458805008	5.95525129438856	6771.671219298	2.06180640678947	5.71832081417045	57.0216430409362	22.5247316927916	21.641396322515
NorthDakota	2017	WestNorthCentral	2	115000	450000	16000	31000	41000	29.3	4	3.2	5.3	3.2	1	5.10295781593894	5.79335987574889	8275.05827952816	6.69496662548027	-0.0952520044141495	2.09210791527065	1.23739668762268	18.8536228814597	7.18472291238416	21625.9849271641	6.70587678547626	-0.305944807457551	2.80420734411361	1.33559947490455	1.26782696210394	3.87909712366222	4374.27079422168	2.07751116979435	5.55016375918679	44.7486742385514	22.9677951127325	21.641396322515
NorthDakota	2017	WestNorthCentral	1	50000	123000	640	1100	10	0.8	0	0	0	0.2	0.2	-12.0073604227641	8.87483272240465	15915.8653309745	6.79157762630373	-0.339084800475558	2.03540016324282	1.05008556964688	-2.69879748643034	9.36998889421307	10393.9785053532	6.85526980713418	-0.00938629289037882	2.25150787883851	1.02120377108964	0.474879539728279	1.36473812262343	1540.29597196939	1.81852662120243	4.76747021577696	35.2662746060086	-1.80478927224293	21.641396322515
NorthDakota	2017	WestNorthCentral	4	410000	410000	26000	10000	2900	41.7	16.5	0.2	0.5	0.9	0.3	-7.64378948440354	9.1297444611879	12832.6574855328	6.60716812059234	-0.871913590465808	3.7214731806493	1.54635373829565	4.04469554458729	10.8590600392662	12488.5806520858	6.72322931174706	-0.434086159654311	3.09876220775197	1.41131535526782	0.300344678442435	1.13171266339193	1261.90037040584	1.41699868624112	7.64530189780432	88.2216759559337	-2.68449279961365	21.641396322515
NorthDakota	2018	WestNorthCentral	4	430000	435000	29000	7500	1500	29.5	9.4	8.1	10.6	4.3	4.6	-7.43553795000668	6.35179869429566	10539.3164470853	6.64691461272549	-0.515103963334674	2.66164928178172	1.5912222497123	2.47567009383957	7.70988879958825	8727.02914508847	6.65266975057736	0.209107108776026	2.65263041234931	1.6490068336811	0.888787250172649	2.24011698080307	2597.31874134146	2.36375487764007	3.65447714489781	18.9147544889024	8.95446280802531	21.7706800591633
NorthDakota	2018	WestNorthCentral	1	66000	101000	3200	2600	10	1.4	0.1	1.1	0	0.8	0	-15.9426563159335	8.48094748881571	19249.0285452827	6.80542972040434	-0.173821729809441	2.02693848388381	1.17059023806286	-4.96831350947804	7.6666400011803	9738.22775091637	6.60691909152418	-0.533516728172008	2.31126799048281	1.24437041817846	0.64844119870633	2.12473506993453	2367.98668687703	1.71030516951068	4.90257735256861	31.9780620410628	-1.66755148054147	21.7706800591633
NorthDakota	2018	WestNorthCentral	3	455000	490000	59000	23000	14500	52.6	11.5	9.6	10.4	10.9	1.2	10.495830612191	4.77143149417219	12425.6602441835	6.58732817447522	-0.555662042256488	3.19130634393433	1.88143423989049	24.8995408442211	6.56877038249383	27753.0589275247	6.55376862045273	-0.765691615589518	3.49077515886588	2.12035242492068	1.81940273438405	5.46851653263395	6211.20565771092	2.11104183069766	5.03632950735007	38.3042514038143	-15.2177312820205	21.7706800591633
NorthDakota	2018	WestNorthCentral	2	74000	460000	23000	23000	64000	34.8	7.9	4.9	4.7	4.9	4.3	5.05169756568177	9.72145547869295	11742.8775226727	6.71334263858968	-0.827520629886283	2.80841575059904	1.19804500401998	18.4973474246987	10.9996750840544	23067.1901618885	6.70968899592837	-0.906419991201539	2.69134690832769	1.14878091889498	2.21318024650414	6.1902148240506	7046.33294460292	2.20166483214779	5.15027702345012	44.2642099050683	2.38903354758275	21.7706800591633
NorthDakota	2019	WestNorthCentral	1	92000	102000	1100	0	1300	6.9	0	0	6.5	0.4	1.3	-18.0638191743446	8.94588285843324	21487.0383713843	6.73538106465202	0.123241215922249	2.10960276110897	1.18363477150694	-7.68537914316728	9.16527053862212	12749.9044548461	6.67633473542667	0.0792704010793395	2.0435281293999	1.10100102208044	0.651508849231992	2.04638754255535	2289.2289425402	1.79162612218517	5.30732644781905	40.293054659421	-1.55445771241857	25.5376424319163
NorthDakota	2019	WestNorthCentral	2	NA	NA	NA	NA	NA	NA	NA	NA	NA	NA	NA	4.45592646553734	6.20881015658216	8191.43156790606	6.7348757986545	0.158864113042059	2.19764441605972	1.13337799988723	16.7352086934556	8.03119768785585	19896.3500546566	6.77497428039241	-0.150484462776855	2.27716990565531	1.19185877940914	2.02630331501023	4.89527421030953	5678.77228334229	2.59605871888657	4.17028702104286	28.5061119769757	1.20751135878252	25.5376424319163
NorthDakota	2019	WestNorthCentral	4	420000	420000	27000	3000	4300	43	7.1	1.8	3.7	2	1.7	-7.6535319516142	7.37670251336491	11456.0242639011	6.63487906259565	-0.639610780784117	3.05624838034417	1.55438218991579	1.43212940998908	7.76610318959132	8510.87390693862	6.61502757698689	0.179449156403849	3.11704283919106	1.6017843998603	1.20322342056384	3.60474376568984	4095.64182794239	1.97723314521497	5.06816156370787	38.9761178045259	-4.88295218578028	25.5376424319163
NorthDakota	2019	WestNorthCentral	3	530000	530000	81000	15000	17500	48.4	10.2	14.7	9	23.7	9.3	11.7922825593814	3.88551879907885	13381.0026330317	6.59664296081666	-0.265116247031001	2.50434799243706	1.6422176609455	23.8044836648998	5.28021602371204	26278.3438771187	6.54223789291874	-0.852899038380486	3.45131117787769	2.53122104038189	3.75972175690969	9.10464493488035	10616.0416360535	2.7216824761856	4.26182185760314	30.8364921411834	0.771942080409562	25.5376424319163
NorthDakota	2020	WestNorthCentral	4	445000	445000	45000	12500	0	60.2	0.5	5.1	11.5	1.1	5.5	-6.69406512523058	6.38739543148465	9971.71971228851	6.49265757926743	-0.114808245019324	3.07619818983571	2.1537111374778	5.09290084840512	8.6153949826247	10786.0496336359	6.70716520630216	0.320237016678569	2.54259777792384	1.52802156677556	0.238234206616556	0.878136143324173	980.601983463644	1.29137235477105	5.95590242463274	50.4084464529697	-3.23011529119217	25.4731866149233
NorthDakota	2020	WestNorthCentral	2	67000	415000	20000	53000	38000	28.8	1.7	2.5	3.1	3	1.9	4.18252059291291	8.4151806525844	10072.5189184461	6.75806272168279	-0.369431927169155	2.40857130018218	1.2442008457128	17.5172473139876	9.47494915809804	21346.5831057945	6.71209904378699	-0.632726353554408	2.89551451605631	1.46147289026179	1.34294074362602	4.17527753578733	4701.08910505591	2.12358475181888	6.15688766639108	58.2348904557613	11.5407946736558	25.4731866149233
NorthDakota	2020	WestNorthCentral	1	53000	82000	7500	0	0	0.6	0	0	0	3.1	0	-12.3257144661422	7.74406538068687	15602.5450840534	6.66610491762749	-0.706529407699273	2.63958117299721	1.53775433205478	-2.03479720945704	8.19373105947979	9049.2551153877	6.64976080883056	-0.271815085752312	3.13799156665392	1.59000425199526	0.235826391022462	0.794856624086646	888.678142614974	1.43567632344885	5.44291821577628	42.733920552613	-3.06145966242588	25.4731866149233
NorthDakota	2020	WestNorthCentral	3	455000	495000	53000	57000	33000	61.3	15.9	12.3	4.1	9.3	1.4	11.367637950839	4.67517232064411	13246.8825088962	6.59310029965055	-0.562735168968146	3.01376320235693	1.81676210444568	25.4808753729261	5.06871321305045	27999.5354632015	6.58605372063912	-0.742534979029548	3.79970274095524	3.56723064441637	2.03492347669478	6.83273865669912	7683.4746205202	1.82162092022172	6.857292125904	78.7666512102307	-3.13660783119335	25.4731866149233
NorthDakota	2021	WestNorthCentral	4	485000	485000	27000	11000	8000	28	0.9	2.8	NA	7.8	NA	-5.95229419763301	9.76333674974246	12323.5137976149	6.67062954245601	-0.609813311866522	2.9899649923169	1.60643101509212	5.45191861963569	11.2451588872288	13468.4622919088	6.73252131650276	-0.148826860149433	3.01156861737931	1.5537193096995	1.45598281123298	5.61879605005842	6255.53997351055	1.85551526227709	6.94205536388364	65.3762835805202	-6.59554878866291	24.4705540412949
NorthDakota	2021	WestNorthCentral	3	510000	580000	67000	7500	14500	31.7	6.1	2.2	4.1	7	5.5	12.3552226980237	4.22288535912321	14071.8685135329	6.62576239210099	-0.174999858396011	2.52613067518686	1.79310774051968	27.4923156703985	5.15276269918195	30145.1897800839	6.69968099273534	-0.253523002709183	2.54186478220135	3.87657810771837	1.60588971308628	5.62626725734523	6305.75026604984	1.76755831465023	6.33697832961392	60.3428278935707	-1.55970829983363	24.4705540412949
NorthDakota	2021	WestNorthCentral	2	42000	495000	6000	11500	3600	29.2	0.7	NA	NA	2	NA	4.55649216868531	7.62384557520412	9519.90205978971	6.65365239037498	0.0263106999061727	1.9283800104616	1.27139293832749	19.1740123528235	9.17785145164243	22784.8330829421	6.7963709667186	-0.324294363618859	2.45247880273092	1.13211872781191	1.55433969358976	5.42590040101264	6049.7069555619	1.85538889199195	8.80995400369227	133.105322071686	-31.366091117634	24.4705540412949
NorthDakota	2021	WestNorthCentral	1	51000	65000	180	2700	0	12	0.5	1	NA	1.5	NA	-12.307967957332	9.43958684080082	16533.978009594	6.51325265142379	-0.981027381221517	2.91998785255784	1.56775650305692	-0.555603548783077	10.9900398042782	11729.7918560914	6.72883518588163	-0.51859593152147	2.60369683963549	1.1640217036284	0.140989006962781	0.608324618510139	665.631469020143	1.01667293104369	8.13796163066827	97.0910203790076	-4.89032701297466	24.4705540412949
Ohio	2015	Central	4	19000	19000	2400	200	140	36.3	8.8	2	7.3	14.5	2.1	3.51937918272212	4.98373954137545	4769.28001415668	6.06637700609711	-0.027473348064291	2.36903084317488	1.56186768067532	14.2870065222121	6.08578850215542	12139.2475998381	6.22470290159377	-0.167075272584947	2.4600904436211	1.29616083627775	2.58270372641211	6.32421939874241	5340.03179441206	2.36397424445924	3.92436660549616	23.6013914186885	0.983347345354123	5.83490834920301
Ohio	2015	Central	1	18000	22000	10500	5000	3300	10.7	1.6	1	3	17.8	3.1	-9.12558320977122	7.66235508814608	9212.89860351726	6.05009729941477	-0.240259905742106	2.18366096053624	1.41363549784846	1.41324162560793	7.53680443540875	5928.72747699791	6.10517242614235	0.191580326407324	2.56594393317262	1.16184037488155	2.19679632986277	5.15779931472121	4334.45338827192	2.72672646387049	4.06370393042359	23.7256072850085	0.81325591195413	5.83490834920301
Ohio	2015	Central	2	17500	19000	2100	10000	6000	15.8	4.1	3	11.9	11.2	29	10.9114160703831	6.4788982288776	9865.75537351985	6.30098722360559	-0.288615772464559	1.98003582221172	0.993322556734682	22.3276063134569	6.20795238340757	18016.9711567389	6.05339538341999	-0.464349615814633	2.31233526924065	1.59991119070814	4.58309418418833	8.9533879339402	7819.72051950591	3.05797165402666	3.27645004734849	17.7323173067952	0.413674724832308	5.83490834920301
Ohio	2015	Central	3	23000	23000	1900	2300	880	30.7	8	0.6	23.4	1.6	1.7	15.260138311457	3.29631382139615	12204.0650833275	6.0266433400811	-0.34738824264826	2.38782206269474	2.96835181446454	26.9832193748076	3.21126081384608	21241.786920147	6.02403357109806	-0.582338883397651	3.08132920857159	6.81325096772384	3.0272544282925	7.34922969057235	6213.22677672724	2.31644646257108	4.03055149031817	26.889678896911	0.927424697725555	5.83490834920301
Ohio	2016	Central	4	19500	19500	2100	20	140	42	18.1	0.8	4.2	11.2	10.9	1.67928846578828	7.12472165008783	5722.04315104485	6.02627666254598	-0.165925298047677	3.04951515756682	1.83250212736913	12.1207005795476	9.07211025362622	11834.8928115899	6.23687398002082	-0.127726105180504	2.11967884796713	1.15397979390728	2.16363502379012	5.56943565018334	4670.64353095829	2.27593001558321	4.4470085431033	29.1798917014249	1.20067504681451	5.83880723024156
Ohio	2016	Central	3	21000	21000	1600	980	630	60.6	10.6	2.3	2.9	3.6	3.2	17.0822661817538	3.64155518929524	13653.353738414	5.9673033047622	-0.385578082543264	2.38920361361472	2.88298014169935	28.7015013181222	3.25026788976925	22579.5346142523	5.83119383565843	-1.0680395550247	4.34580743200741	6.9048627290864	3.17680311549207	7.03421698012249	6033.44265184445	2.49153749869075	3.69808144477178	22.4852490476044	0.596213077266579	5.83880723024156
Ohio	2016	Central	1	16500	16500	2900	760	50	41.6	4.3	0.2	1.3	10.2	5.3	-3.53669885118573	6.82426150838773	5975.6564619429	6.08248657981478	-0.146101923707919	2.74533812316435	1.50581773715779	6.68901039979444	8.35868924412911	8323.04424906238	6.28719958158719	0.147142937107538	2.1434346631048	0.966063603844065	2.4248711662588	5.28913347002841	4523.56478465738	2.68768574384462	2.92794527501831	12.8539505334005	0.995832230957945	5.83880723024156
Ohio	2016	Central	2	14000	16500	1700	6000	1100	10.6	2.2	0.6	18.3	2.9	1.4	9.54188657912171	6.6980745232658	9063.55549484969	6.12598605646774	-0.330638731775356	2.32733806633486	1.29360405457353	21.7256916841498	7.32340039291251	17824.3384315282	6.09422122857026	-0.597989509290026	2.62333262796986	1.47096794018394	2.94437779735301	6.29439959981349	5402.47996152229	2.66360677447714	4.65803672294818	39.9528037209471	0.507989950298103	5.83880723024156
Ohio	2017	Central	3	23000	23000	1800	1100	1800	51.5	19.1	4.7	6.7	11.7	7	15.0478497820798	3.72584058126658	12118.1964672885	6.04126673897379	-0.334251956288304	2.77840925724295	2.46452318647328	26.5574371176473	3.55246000428535	20945.0110747576	6.02351407212406	-0.629761571154847	3.03617292356279	5.99859215703634	3.06824949129257	7.77648078376936	6534.97232054602	2.25442477294219	4.21979787494633	27.8503299120735	0.990950716993957	5.84273592900556
Ohio	2017	Central	1	15500	17500	4400	1300	530	25.8	11.6	0.6	0.1	5.2	16.5	-1.76707652145076	6.17554179847644	4966.31558607966	6.10470294385617	-0.083185026221188	2.87512532477396	1.49352808508513	7.84628054600118	7.87139457202053	8592.99130656552	6.15967394979019	-0.0487994830140486	2.32052394175496	1.09168263565921	3.02847304199013	6.01387048588604	5205.98551170186	2.96004741083839	3.53049734825847	22.1968706423806	0.529870619594667	5.84273592900556
Ohio	2017	Central	4	18500	18500	2800	510	960	45.3	23.3	7.1	6.4	8.4	2.9	0.648935385026501	7.82871658803835	6140.73689405587	6.10481441453185	0.00315281022020533	3.04612663766502	1.71693656841564	10.9339464911241	9.43301349601728	11288.3513872568	6.26825502785298	-0.110999637752542	2.35765920393636	1.01996711287982	2.96787473615996	8.15085138914851	6780.79905020724	2.54890432619028	4.90954152607277	32.6333619406952	0.827677899399773	5.84273592900556
Ohio	2017	Central	2	13500	15000	1100	7000	2500	45.5	6.4	6.2	10.4	16.6	3	10.6930348468265	5.42704431020324	9322.6664242312	6.09443084093659	-0.0894434454874527	2.43844843029048	1.45764825269036	22.4209608498705	5.98402856011205	18041.2332416408	6.06970622388923	-0.525323017340337	2.65350816620144	1.91035746008304	4.01812741562369	8.23831002613812	7126.04426813971	2.75991826371747	3.2910157685695	17.7534729164034	0.470680434860172	5.84273592900556
Ohio	2018	Central	4	15500	15500	2100	170	450	29.3	5.8	0.1	8.1	2.4	9.9	1.29572517988985	6.56615722643051	5231.78219212657	6.06154094986038	1.01955527527186	3.79967303202743	1.47408342571934	9.8667465045849	8.26384688779326	10060.7617241149	6.19435948784738	0.804370408157803	3.08522205082523	1.04288929687229	3.12158641473076	6.76970730836971	5827.41450013321	2.96104436321635	3.37587615228259	16.8229256461266	0.640787413307595	5.84345665689745
Ohio	2018	Central	3	16000	16000	1300	1300	2100	58.9	40.9	2.6	1.3	11.9	1.2	17.2205234707785	3.37008214802885	13716.7403770533	5.90706814814416	-0.718238991418931	3.2196979211264	3.28906641059278	27.5811518919015	4.02547243695402	21788.7699473441	6.06225229643338	-0.833762486994702	3.33118999586393	5.10162846116693	4.15964489001455	9.55032929691149	8142.93193423267	2.73327263775544	3.9641494578255	24.7533979107492	0.549902119671975	5.84345665689745
Ohio	2018	Central	1	12000	14000	4500	300	580	39.6	10	6.5	3.2	15.8	11.6	-4.99690477408499	7.37085805052106	6884.98846760624	5.98782786928502	-0.340016237869194	3.08912049600963	1.68189683716349	4.61826883758188	7.9216119820099	7089.53347939248	6.09138885560208	-0.188014835922721	2.67562931460862	1.27935601377345	3.26592540873426	6.86788124140345	5879.79575567826	3.08843540752463	3.27592721545104	16.2015895335461	0.629420304776502	5.84345665689745
Ohio	2018	Central	2	11000	13000	1500	9000	2100	38.8	30.7	1.7	2.7	21.6	1.5	10.6970219652374	7.86497727389965	10322.3037401514	6.12780713601889	-0.530340833206297	1.98896019893391	1.07292232340444	21.8084196037382	8.26203311545464	18130.8006359561	6.10859636937832	-0.900529973718896	2.76798080928746	1.19914517345665	4.1638486391839	8.36255462004354	7262.76882241211	2.99059816045724	3.10796668361849	14.8093410254133	0.473851128600107	5.84345665689745
Ohio	2019	Central	4	19000	19000	2700	800	390	33.2	5.6	0.4	0.6	3.3	7.6	0.815907970200585	6.43411868543559	5069.86228571325	6.00471503128989	0.353083220663471	3.55118173665559	1.52153278912825	11.4741824793037	8.09949211190835	10978.9610424166	6.18568108194336	0.443026087211156	2.90618296736418	1.09541193811818	2.68043814413712	6.36832301737925	5401.14154558346	2.4006658803136	3.64591901698879	20.0405075841928	0.836547709903211	6.14832308655857
Ohio	2019	Central	2	NA	NA	NA	NA	NA	NA	NA	NA	NA	NA	NA	10.5834460378067	5.82663947997693	9392.5945085552	6.02079121579206	-0.27281307979854	2.52489363301995	1.42110903571568	21.4801038701018	6.31413300134469	17406.1606457203	6.00098506382373	-0.761310453232648	3.32816262300765	1.9413908536787	4.63475108827999	8.43783096506919	7484.41687401518	3.23527778883786	3.39367417733927	21.3777355444403	0.394565660808768	6.14832308655857
Ohio	2019	Central	3	19500	19500	1600	2800	3000	40.6	23	4.2	1.8	5.9	3.9	16.5833954492109	3.45054845587526	13240.9815503596	6.01159429919543	-0.243903202488615	2.52278828750528	3.19188264083254	28.3397437127037	2.95658424137612	22273.5748654772	6.10750295116797	-0.325375716849648	2.40873906221949	7.88971811863858	2.9664744119175	7.24583949114622	6120.41590261079	2.30875626972501	4.02768061619057	25.5162778920559	0.927986579071615	6.14832308655857
Ohio	2019	Central	1	10500	12500	3500	1700	440	49.3	9.9	11.1	1.1	6.7	3.1	-5.01741412733837	6.2092969773905	6172.22563958057	5.88707122941064	-0.684294988661111	3.71475860013542	2.10909913334752	4.40364499613319	7.67210493288367	6839.45822866475	5.95844460699727	-0.151914064453731	2.93755362983593	1.84463252287269	3.50819088124632	7.41508770302234	6342.32737218555	3.01716078243993	2.73106698310008	10.637494824762	0.668490708935863	6.14832308655857
Ohio	2020	Central	1	15500	21000	6000	840	1100	17.6	3.6	1.1	NA	3	13.4	-1.805236639234	5.11020867206194	4213.51741237675	5.76240458698488	0.0978838654836193	3.4118220666093	2.54599064475441	6.99995477504821	6.46572484273501	7408.40580048423	5.99317593379913	0.406335141009028	2.85888612829537	1.52424716623219	3.32474801755029	6.47471634387696	5658.60037298068	3.13754909361109	3.45060826508259	19.979304822477	0.479502159584877	6.16295193066144
Ohio	2020	Central	4	21000	21000	1600	10	490	42.4	12.4	0.9	6.4	2.5	1.7	1.66017570972339	5.45056839634456	4453.99699745527	6.02810067181027	0.123961089207085	2.79314464627439	1.54340260030457	11.7148673365304	7.75328000216833	10981.5443825464	6.20209061601418	0.0476431686292726	2.26837012610922	1.2633383529477	2.56722894822655	5.46231500155824	4718.00109810778	2.688768406148	3.1543622836855	15.8476968107511	0.698179008518534	6.16295193066144
Ohio	2020	Central	3	22000	22000	1900	730	2100	28.6	10.4	0.8	3.7	10.8	1.4	15.8826808277697	4.45557071454354	12894.8679699714	5.93236179695405	-0.892248869444446	3.24713021697398	1.70311985433234	27.8765346357878	3.90709279657001	22004.2419269264	6.07783871541095	-0.683455071411027	3.19227108729039	5.45673093134576	2.87236102261518	8.19507571462666	6788.23248810906	2.07967641634385	5.30366787870988	42.4746731768314	1.68119840251656	6.16295193066144
Ohio	2020	Central	2	15500	16500	1700	9500	3700	23.8	12	6.2	5.8	7.3	13.3	9.15462098817496	7.00459374380584	8961.60475149483	6.27441556649218	-0.103587543843225	1.74920853986794	0.87029026624478	20.3689527824851	7.56032251159423	16891.3879922047	6.24712271715562	-0.247217012924921	1.94948586910426	1.19849545091111	3.44367560390251	7.40885262779348	6351.78029841364	2.91419715377497	4.47748117095896	34.4225848441406	0.542604670888924	6.16295193066144
Ohio	2021	Central	4	13500	17000	1600	300	460	36.6	10.9	NA	2.5	1.5	6.6	3.02728239322581	6.72197999327818	5762.8941862527	6.24017599637915	0.580353041529629	2.37208192724651	0.931952033358353	13.270641273304	7.55944537091749	11938.7502750941	6.29275723417053	0.151948964239716	2.14175992325175	1.1278886827797	2.8297864405612	5.94955872008552	5150.06417625817	2.6978081690066	3.53222488435719	20.9959238188337	0.577245180322146	5.54420147293226
Ohio	2021	Central	3	21000	21000	1700	1300	4100	78.7	49.9	0.7	23	8.2	4.1	16.5168216577706	3.75760624369933	13241.2055916691	5.94543308049402	-0.653165016608632	2.61203822400491	2.42803400933843	27.4548907710528	3.42342786569854	21627.8503508715	5.8482750443251	-0.889087168093179	4.62967053877336	5.61588632617825	3.96561852698122	9.1107396949895	7767.3231854727	2.60332877020127	3.71126342657073	20.7644412641485	0.55642606718547	5.54420147293226
Ohio	2021	Central	1	17500	17500	4000	120	20	26.6	14.4	2.9	2	8.2	4.9	-4.07038634384001	5.61371520485735	5361.1876321853	5.95177926967215	-0.180798817234116	3.14116585843247	2.05185893034685	5.32374357594827	7.93243274774074	7386.25535172104	6.16256891205208	0.589832231057035	2.42552285717461	1.0783855933489	2.03707224118891	4.92829119856968	4123.04189299984	2.5337927618902	3.75838326450798	20.9814577077252	1.23835995752586	5.54420147293226
Ohio	2021	Central	2	13000	13500	820	8000	2400	62.1	37.8	6.6	4.1	7.1	3.1	10.0366831363246	7.15958407748264	9584.82449598372	6.20587105870775	-0.128740961337012	1.99198626792371	1.11496219663264	21.5729353129132	7.27556312457665	17699.9207871343	6.08633017368958	-0.525205459590485	2.50505820158591	1.44143516281954	3.12892827769743	6.77556470746753	5802.18357914298	2.61437873019832	3.89924042877633	26.1790934105844	0.539070246961557	5.54420147293226
Oklahoma	2015	South	3	19500	22000	230	160	190	1.6	2.3	0.1	0.1	0.6	0.4	19.5927605755328	3.25944312877125	19413.3230357878	6.29574463065701	-0.684782910059313	2.74177745988714	3.89766430884896	32.5796234611849	3.69744406781646	32048.0255946972	6.3481503954983	-0.764837799924775	3.61637734174356	7.45255065405671	2.76909669789306	9.71537932126737	9874.07362159131	1.67737615133147	6.28104322317447	58.121597035107	-1.40725318155613	15.0935686701694
Oklahoma	2015	South	4	5000	10000	650	290	60	2.8	4.5	0.1	0.1	1.3	2.5	4.77143618292515	6.01571499406156	7504.78094107849	6.48020903061436	0.0123686115852619	2.17184935626091	1.43409843165656	18.2594396319348	7.52190595278363	19301.9347349778	6.49096734858073	-0.505925273362137	3.23769868904513	1.61628638755083	4.20611234017378	14.3432561328306	14609.5700373767	1.78751701751181	5.58757247873284	43.6014611185583	-0.885684227910984	15.0935686701694
Oklahoma	2015	South	2	25000	27000	2200	5500	2200	66.1	6.3	NA	0.1	7	1.9	14.1556561406973	5.52486110903118	14771.3865883109	6.49311636513901	-0.435058577877253	2.6356561557338	1.51606806081027	25.866459169441	5.51258249322994	25708.9994023303	6.47192444187586	-0.288389496236162	2.38829493227627	3.01220156977996	6.79789518705809	15.8850662836699	16796.1206777082	2.54572053552916	4.27508124720424	32.1067478682572	0.409359352235453	15.0935686701694
Oklahoma	2015	South	1	9500	26000	6000	2600	260	14.5	10.1	0.5	NA	2.1	2.9	-1.66400206389866	5.96908700665326	5990.4960352229	6.48093757859272	0.115450479015607	2.22787466757027	1.2977642332182	11.9213232492051	8.90213918615681	14383.3152591398	6.63304870590651	-0.0752360842328992	2.03034436469889	0.99572575196077	1.3217700631365	4.27355345896414	4324.44686212398	1.65544886715549	5.39888293238996	46.2556759826188	-1.13712373396469	15.0935686701694
Oklahoma	2016	South	3	3700	3700	560	30	30	7.5	6.5	0.3	0.7	1.4	21.8	19.7825880574121	3.8979227627647	19707.4457223922	6.21891721593184	-1.22013495365919	4.27927656727103	3.07632567750434	32.8598304984099	3.48225864581892	32297.3289701153	6.34711683028542	-0.692616865088297	3.59249492139642	8.40632938813651	2.83651813709411	8.04637890684964	8338.96317637536	2.1529656159571	4.49021604919691	29.2508179640682	3.94089351750922	15.1001485831277
Oklahoma	2016	South	2	12000	13000	310	4000	10000	51.8	2.8	0.2	1.2	0.6	0.4	13.6726919637819	6.06938331771853	14541.6455504287	6.48333125532674	-0.169151416719301	2.17023751645589	1.37767248048285	26.5354755798523	5.80568278749394	26404.8292239952	6.41197839645291	-0.260528982262353	2.3424881589528	2.50275671687113	3.69865398053221	10.3621706065277	10695.3134765225	2.11894789651005	5.17329739412697	45.104530231211	1.63649903778112	15.1001485831277
Oklahoma	2016	South	4	3100	44000	2700	120	30	4.9	0.5	NA	0.1	0.1	0.7	4.4372159276178	8.39963403684957	9285.00635615712	6.41481012843406	-0.293555688046606	2.73005856794208	1.59937351141509	18.8877120731814	8.68792177337609	20320.3639802323	6.42703039577072	-0.53351915987546	2.7835912690701	1.50006839194618	1.08043347943759	4.90599284041319	4910.06425874787	1.12529317015716	9.72125277078817	161.089302412497	-1.61184298375734	15.1001485831277
Oklahoma	2016	South	1	13500	13500	3300	4800	570	4.9	1.2	NA	0.3	0.9	21	0.294704502205882	5.47524220315481	5330.08745382393	6.39822873331344	0.564990571557799	2.93805521731562	1.83392664904392	14.9137532260624	7.05048440504768	16035.8024922374	6.53200214566378	-0.259557628652964	2.34611383667307	1.30827385045811	1.12984330276629	4.45497227215577	4467.69943826499	1.3060563801814	6.05773438512165	49.1152404066795	-1.51590284313038	15.1001485831277
Oklahoma	2017	South	2	17000	17000	200	4700	1200	23.6	2.3	11.2	0.5	7.7	0.3	13.2508664037871	5.66952137041824	14010.4309976812	6.57543272029813	-0.267645173674454	2.14311608376019	1.24011965126013	26.3564680374501	5.78687532742319	26230.9397498665	6.26373246025768	-0.790212589167729	3.86797134480221	2.3721083867424	3.86297351046867	11.0180734838557	11349.6750778052	2.03241500148893	5.09446009040304	40.6067623392508	2.66511466698401	15.0801418212839
Oklahoma	2017	South	1	26000	26000	550	9500	1700	11.9	1	0	0.1	0.5	0.3	1.40388324567115	6.43116382434786	6363.57998698336	6.34654993624332	-0.259025255212953	3.33439416183866	1.86596331544165	16.15734637541	8.36092265750381	17587.1105815995	6.47360240026016	-0.362300135903482	2.76839117563453	1.50263321464505	2.03868986236115	7.7746681991659	7770.07881757681	1.43391947524101	5.79591747738466	46.1368058255972	-1.13747598106579	15.0801418212839
Oklahoma	2017	South	4	3700	46000	100	40	0	1	0.5	0	0	NA	0.2	3.6811412206902	7.31690396737298	8005.67803795898	6.57240199380827	0.233689312250155	2.6955899426801	1.26643735551856	17.7631672662987	8.34927016082105	19184.1312974499	6.51165015724691	-0.455248741857073	2.7059013743214	1.53722500585348	1.32251163157519	6.54033900672546	6521.96324550178	0.919709495279243	9.0571655392513	133.703574987826	-1.76721498499334	15.0801418212839
Oklahoma	2017	South	3	4400	4400	510	80	270	22	23	10	3.8	4.7	2	18.8172496664849	3.68003148779142	18740.5621074326	6.38722683309755	-0.781112139320884	3.00836275130739	3.69779891123488	31.4332502106307	3.8947483475654	30958.0765094607	6.14904675816719	-0.804026365169617	4.7311696518217	6.20963136113079	3.5243249057441	10.4951256677946	10820.9536251089	1.99830618841557	5.16001616949713	41.7991506427053	-10.3217270361149	15.0801418212839
Oklahoma	2018	South	3	2100	2100	370	20	10	59.6	51.1	0.1	23.5	17.2	23.4	19.7073676164981	3.43139468339768	19551.9584823241	6.03122901941124	-1.53757541871312	6.23165457460697	3.65960117920556	31.9805716168885	4.47492412292174	31562.6160747353	6.15005004139915	-0.590012189161093	3.61245108262808	5.35961915556691	3.38425027153286	11.485795690027	11703.4866081838	1.84590253783982	8.07281054216592	109.928521554785	2.63511491631144	15.1091656280798
Oklahoma	2018	South	1	17000	18000	3700	890	240	24.1	8.5	3.2	0.1	3.1	2	-1.87679073705642	7.06418785969615	7066.03888756953	6.45878684302156	-0.00509636557844035	2.66591322160464	1.33411785203411	13.2343545118222	8.18344050516657	15042.361683221	6.41656508705072	-0.596710068187306	2.84439668969906	1.51655505372739	1.89610746345907	8.03474351734026	7980.75021992472	1.35377946261354	6.85659022205786	60.7442760296798	-1.24787410688302	15.1091656280798
Oklahoma	2018	South	2	15500	15500	1700	10500	6500	60.2	10.9	9.6	26.7	12.4	0.1	13.6862228369328	8.19898768167101	15508.7809998603	6.50902686379477	-0.746831826979964	2.38798724666397	1.19464799014642	27.7123428454302	7.46619313568075	27899.2349849416	6.38408359103879	-1.13791962540104	3.70677620471706	1.84648702401224	2.87269154913126	8.46261720217707	8687.40173145828	1.9288958597126	4.36364949813539	27.4270018192534	-1.93039866108287	15.1091656280798
Oklahoma	2018	South	4	2200	57000	2500	60	20	13.1	0.4	NA	0	NA	0.3	2.65505245833187	7.23926265820934	7536.58718480069	6.34098858282022	0.649894335240062	3.02490891679435	1.69125291371257	15.202476911808	7.45089131202524	16547.7081865154	6.45313096725605	0.135078809591179	2.84019754583498	1.52919328613007	3.09485072129408	10.0686945290713	10295.6277592225	1.90745226003155	5.41027717243736	40.6379466943328	-2.76932426641284	15.1091656280798
Oklahoma	2019	South	4	6500	37000	2500	460	0	1	0.4	0	0.4	0.4	0.1	1.86949724767723	6.36951608579526	6488.23621198713	6.20492601053814	0.82808798937545	4.26584534577055	2.08681518746905	16.2813756454694	7.60967188996017	17565.9220831011	6.51371313549667	-0.00754465908309549	2.51698778555936	1.46528620613868	2.34554041264314	7.91229793833882	8066.19636692738	1.71106698477975	5.13190901087479	36.3115131903935	-0.941460152478401	17.6443806143712
Oklahoma	2019	South	1	21000	55000	50	20	0	7.7	0.3	0	0	NA	NA	-1.21360778247405	5.86282069944495	5787.8964944139	6.39464391593293	0.197290904775341	2.73765525683049	1.53647401034013	11.073358579598	7.49000344635121	12923.77525308	6.4675798552963	-0.205692194596594	2.23099950125226	1.42751636085409	1.76935522267573	5.52915238004458	5612.18719167722	1.95581283136908	4.68067487521152	29.3834033454881	-4.08645816791637	17.6443806143712
Oklahoma	2019	South	3	7500	7500	930	130	1100	29	1.4	0.1	0.1	4.1	4.4	20.5628531394771	2.43197556894545	20238.392041945	6.01172910446379	-0.744419668116824	4.01536449365691	6.56849300946196	33.2893431170883	3.12700295234391	32680.5302921601	6.33672073103965	-0.166953744808771	2.95652292069731	10.1585828825888	2.82866134113455	9.02911666540025	9248.07404595346	1.89498504629805	5.54234438808923	45.88725340237	-3.53417826158795	17.6443806143712
Oklahoma	2019	South	2	NA	NA	NA	NA	NA	NA	NA	NA	NA	NA	NA	12.9931763054081	5.84427837153591	13849.2966298362	6.40137767772926	-0.475217275067107	2.73515398289641	1.57276134743088	25.5632040692528	5.68627441959329	25456.8864898367	6.40084775990319	-0.774934033677634	3.2567107075847	2.92066775000363	5.65735186984515	14.7987424420353	15400.9308202082	2.51291059498716	4.70645266093727	34.0858853962423	0.631628462703872	17.6443806143712
Oklahoma	2020	South	2	16000	16000	1500	6000	3100	16.2	3.9	NA	0.9	15.1	5.1	12.6706131949031	6.63434532516659	13903.1195634872	6.51006506002014	-0.432082593001425	2.42872518487319	1.34286400391979	26.2929142071456	6.91342276274586	26427.6391745878	6.32104705128021	-0.847077226187382	3.59601280555614	1.82042944012034	2.78936883698087	8.45672834279383	8656.26910574955	1.91471610098653	4.92698529168133	36.8399371424968	-2.33851735576884	17.6497593589331
Oklahoma	2020	South	4	7000	28000	300	250	0	2.3	1.1	NA	NA	NA	0.8	2.80644548578989	6.11089343748391	6572.60126887885	6.31511943715716	0.306517845964174	2.67221821554795	1.63716112297155	17.4600980954011	8.29854555576207	18895.1304746284	6.48203075581727	-0.203857687495879	2.42734909120337	1.4647064113246	1.83022912043	6.6272362201671	6719.99324818315	1.66531131518608	6.00797172907946	50.1750392382809	-1.07516484706857	17.6497593589331
Oklahoma	2020	South	1	19500	19500	700	5000	0	11.4	0.6	NA	0.5	NA	NA	0.874684302978047	5.72083238990611	5625.74197374028	6.26485911723305	0.507778499913114	3.21005525014971	1.72521719970476	13.9197824311985	6.93831094877234	15118.9410868963	6.42090038644997	0.109539572213297	2.79686255438609	1.45881345787258	2.82486034856159	7.76292601096905	8030.29372342319	2.27205867057542	5.0304729364698	40.1615117902425	1.81843579152331	17.6497593589331
Oklahoma	2020	South	3	7000	8000	1100	150	930	52.4	8	0.9	1.7	2.4	0.8	18.508209767129	4.35681083907298	18584.5390271042	6.26000997615318	-0.995478687713449	3.73154069313636	2.05493030059563	31.525825793916	4.65715802179387	31148.023861499	5.98332112222529	-1.28477853917432	6.5218139777349	4.31957371781255	3.24685924312137	10.1036467821331	10372.7745862316	2.00904773226018	5.63944193083452	48.3315241900243	-17.0188596313672	17.6497593589331
Oklahoma	2021	South	1	28000	28000	2600	4100	360	7.6	NA	0	NA	4.2	2	-1.46275917140044	7.2595348672963	7159.02892506912	6.21285171490725	-0.733793945496066	4.44362553323646	2.04559339273659	11.3402567488416	9.25761711311413	14152.0563711044	6.47095543651151	-0.828465066775914	3.3123014267709	1.46380502183589	1.77322762532628	6.22629443472881	6258.464575987	1.66670309086501	5.69848211643764	46.0053649747895	-1.16821005353554	16.1141797689624
Oklahoma	2021	South	3	3300	3300	260	340	20	14.5	9.4	0.5	NA	6.2	1.4	19.1800192288209	3.57019144702416	19068.7273250837	6.25126759052413	-1.15904572245331	4.71308518786278	3.36844293826781	32.8473062449772	2.74616609654585	32217.2531875554	6.20751476492553	-0.326269625814158	3.05727491817734	9.89578081462708	1.89045199241893	6.5982961427092	6708.70481283109	1.58488175078148	5.78272722071088	49.8605146678917	-1.05098709092139	16.1141797689624
Oklahoma	2021	South	2	17000	17000	3600	4200	190	3.1	2.1	NA	NA	7	1	12.8510110220796	6.6322053536796	14057.7548651829	6.5879161222369	-0.360157717445324	2.22330234376385	1.20531747077638	25.0126899195467	6.37700611281037	25092.1693550208	6.4783385828957	-0.211681948709673	2.74918114582197	2.57363018432099	3.99274805379084	10.9773393370649	11354.8154409675	2.236155667796	4.8882877447783	37.1844655721195	1.00957570827683	16.1141797689624
Oklahoma	2021	South	4	3300	21000	1400	230	950	5.6	3.2	NA	0.5	NA	0.8	4.82225391082564	6.40241721785094	7834.22503195695	6.32399251068044	0.0413946174077189	2.58046912714888	1.5830465043478	20.3729619769725	6.32242538711685	20849.5437277753	6.47627093597744	-0.26872772027052	2.73134790204994	1.71393295181003	1.65557752242083	6.63751415376996	6686.32542653285	1.21749625515282	6.4513406768962	59.1120451154146	-1.34135126269676	16.1141797689624
Oregon	2015	Northwest	1	77000	87000	6500	4300	2400	20.2	2	0.4	0.6	1.6	1.1	-0.155247715228511	4.77650709058997	5781.06327278962	6.53309329453798	-0.732051142739345	4.33525802626069	2.72287761607509	10.7364760849874	5.3319723132802	14501.0455483707	6.74044132524976	-0.157025774618695	2.93276486085123	1.98096268849047	2.3223771108794	7.06304801525816	8993.9895455329	2.344090605437	6.58652356829605	67.789727991102	1.1989300572059	36.26630753662
Oregon	2015	Northwest	2	82000	95000	5500	14500	9500	39.3	20.9	13.2	16	5.8	0.4	4.91214935290196	5.61144484876381	9071.37992266797	6.81325394818256	0.119668070147757	2.66269920805059	1.52118075757191	19.5638861307904	7.54447632032257	25505.1817779789	6.81021606707124	0.098704644306632	2.47461917511559	1.60838784168674	1.2100442054112	3.17342965794989	4131.17601991695	2.08119990977687	5.75610099624391	77.348089976032	2.92240212554346	36.26630753662
Oregon	2015	Northwest	4	1e+05	114000	8500	200	1400	16.4	1.3	1.5	1.5	1.7	1.5	0.0903648588635416	6.53983272454688	7999.24096304519	6.79374803919508	-0.529268309621543	3.19518901947327	1.89568371186469	10.0837776450659	8.25454802906567	15938.0564812384	6.99774764815879	0.34538938924025	2.29587764087244	1.18409987165722	4.55982580864949	10.7813599652678	14316.8710572683	3.19356942821175	5.67885841973196	56.6554064949444	0.527820493089629	36.26630753662
Oregon	2015	Northwest	3	68000	1e+05	8500	8000	21000	56	20.8	5.2	3.1	4.8	3.8	9.48461429585735	4.36240870097257	12768.2441195132	6.72006636136672	-0.213492109231309	2.84483900095139	1.93086978950602	26.2717946787539	5.75244215696716	32892.6898894311	6.69211852830643	-0.381229173466592	3.08699547519591	2.49577045095236	0.556771734526922	2.13373645364178	2697.02554010407	1.35556123640303	8.06397941913266	109.689962939746	-1.94252042871023	36.26630753662
Oregon	2016	Northwest	3	107000	112000	7500	2900	4300	52.9	18.5	12.5	9.6	5.1	1.5	8.54998759070926	3.912029763989	11499.5891567144	6.69435393990724	-0.188259365227993	2.81850706811454	1.94191364486789	25.4954702101866	5.54710417807346	31911.4989462426	6.70411162758525	-0.281122146639308	2.81216859618291	2.49368727465573	0.397410436972956	1.89315563164726	2365.87084493826	0.979213039944117	9.38161443921321	140.964952239739	-2.8284701664275	36.3515666806049
Oregon	2016	Northwest	1	68000	92000	2900	3800	1300	20.4	15	5.3	NA	2.4	0.3	-1.41342066973388	4.85745614589315	6153.53967342675	6.5399489557226	-0.833435131721045	4.8621631634817	2.75411786397045	7.7986446791634	5.04746155940529	11299.5777382409	6.62971007173959	-0.183719457296502	3.03520226227938	2.02659073247557	3.64934352488464	7.14991074248311	9764.31230274579	3.8373943442764	3.6092708693535	20.9653384521623	0.567922408522566	36.3515666806049
[truncated: 358 more rows]
